# Supplementary material for: Molecular Epidemiology and Antibiotic Resistance of Sheep-Derived Mannheimia haemolytica in Northwestern China
Source: Animals (Basel). 2025 Dec 4;15(23):3492. doi: 10.3390/ani15233492 (PMC12691142; doi:10.3390/ani15233492)
Supplement: Supplementary file 1 [file animals-15-03492-s001.zip › Table S1.xlsx]

## Sheet: sheet1
Table S1 Genome assembly and annotation summary of Mannheimia haemolytica isolates
organism	contigs	bases	CDS	rRNA	repeat_region	tRNA	tmRNA
CAN_10	1	2727269	2758	20	1	63	1
CAN_1	1	2728859	2779	20	1	63	1
CAN_2	1	2756999	2809	20	1	63	1
CAN_3	1	2727259	2761	20	1	63	1
CAN_4	1	2728561	2787	20	1	61	1
CAN_5	1	2730044	2786	20	1	61	1
CAN_6	1	2730084	2784	20	1	63	1
CAN_7	1	2729874	2759	20	1	63	1
CAN_8	1	2728997	2753	20	1	63	1
CAN_9	1	2726055	2754	20	1	62	1
CHN_1	110	2569043	2540	4	1	56	1
CHN_2	134	2496981	2450	4	1	49	1
CHN_3	115	2456641	2394	3	1	51	1
CHN_4	151	2570900	2580	3	1	48	1
CHN_5	83	2516175	2470	4	1	52	1
CHN_6	108	2564937	2535	4	1	56	1
CHN_7	84	2515848	2473	4	1	53	1
CHN_8	119	2467130	2420	4	2	52	1
CHN_9	147	2483461	2445	4	1	53	1
GER_10	1	2697033	2730	20	1	65	1
GER_1	1	2650142	2664	20	1	63	1
GER_2	1	2648999	2661	20	1	67	1
GER_3	1	2588456	2574	20	1	64	1
GER_4	1	2595304	2584	20	1	61	1
GER_5	1	2813568	2879	20	1	68	1
GER_6	1	2818781	2887	20	1	68	1
GER_7	1	2828637	2894	20	1	66	1
GER_8	1	2815219	2883	20	1	68	1
GER_9	1	2619150	2587	20	1	63	1
USA_10	1	2524799	2433	20	1	63	1
USA_1	1	2524743	2454	20	1	63	1
USA_2	1	2524764	2454	20	1	63	1
USA_3	1	2524715	2458	20	1	61	1
USA_4	1	2524764	2448	20	1	63	1
USA_5	1	2524795	2436	20	1	63	1
USA_6	1	2524794	2441	20	1	63	1
USA_7	1	2524772	2445	20	1	63	1
USA_8	1	2524799	2433	20	1	63	1
USA_9	1	2524799	2433	20	1	63	1
