# Supplementary material for: Molecular Epidemiology and Antibiotic Resistance of Sheep-Derived Mannheimia haemolytica in Northwestern China
Source: Animals (Basel). 2025 Dec 4;15(23):3492. doi: 10.3390/ani15233492 (PMC12691142; doi:10.3390/ani15233492)
Supplement: Supplementary file 1 [file animals-15-03492-s001.zip › Table S2.xlsx]

## Sheet: sheet3
Table S2 Virulence factor annotation results of Mannheimia haemolytica strain
gene	Toxicity factors compared	strain	Type of virulence factor
GBEKMNDJ_00034	VFG001855(gb|WP_197535493)	CAN_10	htpB
GBEKMNDJ_00034	VFG012095(gb|WP_003435012)	CAN_10	groEL
GBEKMNDJ_00048	VFG045607(gb|WP_010948621)	CAN_10	LPG_RS14840
GBEKMNDJ_00138	VFG006717(gb|NP_465159)	CAN_10	lap
GBEKMNDJ_00146	VFG000330(gb|WP_005694491)	CAN_10	kdtA
GBEKMNDJ_00177	VFG037100(gb|WP_010980745)	CAN_10	msrA/B(pilB
GBEKMNDJ_00178	VFG013482(gb|WP_164927871)	CAN_10	lsgF
GBEKMNDJ_00179	VFG013487(gb|WP_005694185)	CAN_10	lsgE
GBEKMNDJ_00181	VFG013491(gb|WP_005694186)	CAN_10	lsgD
GBEKMNDJ_00183	VFG013352(gb|WP_005693216)	CAN_10	HI_RS04620
GBEKMNDJ_00183	VFG013503(gb|WP_005694190)	CAN_10	lsgA
GBEKMNDJ_00184	VFG050164(gb|WP_000723250)	CAN_10	neuC
GBEKMNDJ_00186	VFG005894(gb|WP_000262522)	CAN_10	neuB
GBEKMNDJ_00186	VFG050166(gb|WP_000066003)	CAN_10	neuB
GBEKMNDJ_00258	VFG013276(gb|WP_010868969)	CAN_10	opsX/rfaC
GBEKMNDJ_00276	VFG013236(gb|WP_005693864)	CAN_10	kdsB
GBEKMNDJ_00276	VFG038845(gb|WP_016351249)	CAN_10	nueA
GBEKMNDJ_00359	VFG013465(gb|WP_005693586)	CAN_10	kdsA
GBEKMNDJ_00396	VFG018241(gb|WP_001130227)	CAN_10	luxS
GBEKMNDJ_00486	VFG013412(gb|WP_005693459)	CAN_10	lpxC
GBEKMNDJ_00486	VFG037822(gb|WP_000240700)	CAN_10	lpxC
GBEKMNDJ_00510	VFG048830(gb|WP_014907233)	CAN_10	gndA
GBEKMNDJ_00554	VFG046465(gb|WP_003028672)	CAN_10	tufA
GBEKMNDJ_00558	VFG000142(gb|NP_253698)	CAN_10	waaC
GBEKMNDJ_00559	VFG013400(gb|WP_005693429)	CAN_10	rfaF
GBEKMNDJ_00584	VFG046610(gb|WP_003020688)	CAN_10	rpe
GBEKMNDJ_00622	VFG038840(gb|WP_005300916)	CAN_10	flmH
GBEKMNDJ_00641	VFG037028(gb|WP_002218620)	CAN_10	katA
GBEKMNDJ_00774	VFG037100(gb|WP_010980745)	CAN_10	msrA/B(pilB
GBEKMNDJ_00777	VFG013384(gb|WP_010869121)	CAN_10	lpxB
GBEKMNDJ_00797	VFG013508(gb|WP_005694200)	CAN_10	wecA
GBEKMNDJ_00812	VFG001153(gb|AAA20529)	CAN_10	hmw1C
GBEKMNDJ_00812	VFG001156(gb|AAA20526)	CAN_10	hmw2C
GBEKMNDJ_00837	VFG000332(gb|WP_005632797)	CAN_10	rfaD
GBEKMNDJ_00841	VFG000335(gb|WP_010869142)	CAN_10	ompP5
GBEKMNDJ_00910	VFG013327(gb|WP_010869047)	CAN_10	manB/yhxB
GBEKMNDJ_00912	VFG000260(gb|WP_002223278)	CAN_10	lipB
GBEKMNDJ_00912	VFG000693(gb|AAP42186)	CAN_10	hcsB'
GBEKMNDJ_00913	VFG000259(gb|WP_002224756)	CAN_10	lipA
GBEKMNDJ_00913	VFG000692(gb|AAP42185)	CAN_10	hcsA'
GBEKMNDJ_00914	VFG001373(gb|WP_000758382)	CAN_10	cps4I
GBEKMNDJ_00919	VFG000255(gb|WP_002215290)	CAN_10	ctrA
GBEKMNDJ_00919	VFG000687(gb|AAP42180)	CAN_10	bexD'
GBEKMNDJ_00920	VFG000256(gb|WP_002215287)	CAN_10	ctrB
GBEKMNDJ_00920	VFG000686(gb|AAP42179)	CAN_10	bexC'
GBEKMNDJ_00921	VFG000257(gb|WP_002215286)	CAN_10	ctrC
GBEKMNDJ_00921	VFG000685(gb|AAP42178)	CAN_10	bexB'
GBEKMNDJ_00922	VFG000258(gb|WP_002224750)	CAN_10	ctrD
GBEKMNDJ_00922	VFG000696(gb|AAP42188)	CAN_10	bexA
GBEKMNDJ_00922	VFG002563(gb|WP_004194035)	CAN_10	wzt2
GBEKMNDJ_00950	VFG047708(gb|WP_003022611)	CAN_10	carB
GBEKMNDJ_00951	VFG047726(gb|WP_003013939)	CAN_10	carA
GBEKMNDJ_01029	VFG013476(gb|WP_032828451)	CAN_10	kpsF
GBEKMNDJ_01029	VFG050157(gb|WP_001331698)	CAN_10	kpsF
GBEKMNDJ_01055	VFG000843(gb|WP_001213545)	CAN_10	hlyD
GBEKMNDJ_01055	VFG000908(gb|WP_000860472)	CAN_10	hlyD
GBEKMNDJ_01056	VFG000841(gb|WP_000987091)	CAN_10	hlyB
GBEKMNDJ_01056	VFG000907(gb|WP_000376545)	CAN_10	hlyB
GBEKMNDJ_01056	VFG001269(gb|WP_010929996)	CAN_10	cyaB
GBEKMNDJ_01058	VFG000842(gb|WP_000839950)	CAN_10	hlyC
GBEKMNDJ_01058	VFG000905(gb|WP_001546261)	CAN_10	hlyC
GBEKMNDJ_01112	VFG046465(gb|WP_003028672)	CAN_10	tufA
GBEKMNDJ_01220	VFG000348(gb|WP_005694042)	CAN_10	hxuC
GBEKMNDJ_01221	VFG000341(gb|WP_005694040)	CAN_10	hxuB
GBEKMNDJ_01222	VFG000340(gb|WP_005694039)	CAN_10	hxuA
GBEKMNDJ_01225	VFG042734(gb|NP_249343)	CAN_10	vfr
GBEKMNDJ_01239	VFG016046(gb|NP_251103)	CAN_10	pvdH
GBEKMNDJ_01336	VFG013482(gb|WP_164927871)	CAN_10	lsgF
GBEKMNDJ_01340	VFG013368(gb|WP_005693225)	CAN_10	rffG
GBEKMNDJ_01486	VFG039536(gb|NP_820549)	CAN_10	CBU_1566
GBEKMNDJ_01583	VFG002361(gb|WP_011816867)	CAN_10	galE
GBEKMNDJ_01583	VFG013286(gb|WP_005694325)	CAN_10	galE
GBEKMNDJ_01583	VFG038144(gb|WP_001062908)	CAN_10	galE
GBEKMNDJ_01583	VFG046645(gb|WP_003020694)	CAN_10	galE
GBEKMNDJ_01585	VFG013242(gb|WP_005693863)	CAN_10	lpxK
GBEKMNDJ_01591	VFG000077(gb|NP_465991)	CAN_10	clpP
GBEKMNDJ_01627	VFG013254(gb|WP_005694093)	CAN_10	msbB
GBEKMNDJ_01667	VFG045346(gb|WP_011149697)	CAN_10	IlpA
GBEKMNDJ_01668	VFG045346(gb|WP_011149697)	CAN_10	IlpA
GBEKMNDJ_01669	VFG045346(gb|WP_011149697)	CAN_10	IlpA
GBEKMNDJ_01732	VFG013436(gb|WP_005693550)	CAN_10	htrB
GBEKMNDJ_01801	VFG000121(gb|NP_249453)	CAN_10	algU
GBEKMNDJ_01811	VFG000331(gb|WP_005693548)	CAN_10	rfaE
GBEKMNDJ_01959	VFG013390(gb|WP_005651701)	CAN_10	lpxA
GBEKMNDJ_01959	VFG037792(gb|WP_000064875)	CAN_10	lpxA
GBEKMNDJ_01961	VFG013374(gb|WP_005693262)	CAN_10	lpxD
GBEKMNDJ_01969	VFG047512(gb|WP_003020978)	CAN_10	bioB
GBEKMNDJ_02199	VFG013265(gb|WP_005694045)	CAN_10	orfM
GBEKMNDJ_02202	VFG013418(gb|WP_005694260)	CAN_10	gmhA/lpcA
GBEKMNDJ_02274	VFG010906(gb|WP_011213314)	CAN_10	csrA
GBEKMNDJ_02275	VFG013346(gb|WP_005693178)	CAN_10	galU
GBEKMNDJ_02275	VFG038105(gb|WP_000591436)	CAN_10	galU
GBEKMNDJ_02275	VFG048990(gb|WP_001741945)	CAN_10	galF
GBEKMNDJ_02558	VFG013248(gb|WP_010868928)	CAN_10	msbA
GBEKMNDJ_02686	VFG013299(gb|WP_010868996)	CAN_10	waaQ
EIKAHKOF_00011	VFG013236(gb|WP_005693864)	CAN_1	kdsB
EIKAHKOF_00011	VFG038845(gb|WP_016351249)	CAN_1	nueA
EIKAHKOF_00094	VFG013465(gb|WP_005693586)	CAN_1	kdsA
EIKAHKOF_00129	VFG000478(gb|NP_459678)	CAN_1	fur
EIKAHKOF_00131	VFG018241(gb|WP_001130227)	CAN_1	luxS
EIKAHKOF_00220	VFG013412(gb|WP_005693459)	CAN_1	lpxC
EIKAHKOF_00220	VFG037822(gb|WP_000240700)	CAN_1	lpxC
EIKAHKOF_00244	VFG048830(gb|WP_014907233)	CAN_1	gndA
EIKAHKOF_00288	VFG046465(gb|WP_003028672)	CAN_1	tufA
EIKAHKOF_00292	VFG000142(gb|NP_253698)	CAN_1	waaC
EIKAHKOF_00293	VFG013400(gb|WP_005693429)	CAN_1	rfaF
EIKAHKOF_00295	VFG000334(gb|WP_005694343)	CAN_1	oapA
EIKAHKOF_00320	VFG046610(gb|WP_003020688)	CAN_1	rpe
EIKAHKOF_00359	VFG038840(gb|WP_005300916)	CAN_1	flmH
EIKAHKOF_00378	VFG037028(gb|WP_002218620)	CAN_1	katA
EIKAHKOF_00512	VFG037100(gb|WP_010980745)	CAN_1	msrA/B(pilB
EIKAHKOF_00515	VFG013384(gb|WP_010869121)	CAN_1	lpxB
EIKAHKOF_00535	VFG013508(gb|WP_005694200)	CAN_1	wecA
EIKAHKOF_00550	VFG001153(gb|AAA20529)	CAN_1	hmw1C
EIKAHKOF_00550	VFG001156(gb|AAA20526)	CAN_1	hmw2C
EIKAHKOF_00575	VFG000332(gb|WP_005632797)	CAN_1	rfaD
EIKAHKOF_00642	VFG000347(gb|WP_010869038)	CAN_1	hgpC
EIKAHKOF_00642	VFG013594(gb|WP_164927859)	CAN_1	hgpB
EIKAHKOF_00650	VFG013327(gb|WP_010869047)	CAN_1	manB/yhxB
EIKAHKOF_00652	VFG000260(gb|WP_002223278)	CAN_1	lipB
EIKAHKOF_00652	VFG000693(gb|AAP42186)	CAN_1	hcsB'
EIKAHKOF_00653	VFG000259(gb|WP_002224756)	CAN_1	lipA
EIKAHKOF_00653	VFG000692(gb|AAP42185)	CAN_1	hcsA'
EIKAHKOF_00654	VFG001373(gb|WP_000758382)	CAN_1	cps4I
EIKAHKOF_00659	VFG000255(gb|WP_002215290)	CAN_1	ctrA
EIKAHKOF_00659	VFG000687(gb|AAP42180)	CAN_1	bexD'
EIKAHKOF_00660	VFG000256(gb|WP_002215287)	CAN_1	ctrB
EIKAHKOF_00660	VFG000686(gb|AAP42179)	CAN_1	bexC'
EIKAHKOF_00661	VFG000257(gb|WP_002215286)	CAN_1	ctrC
EIKAHKOF_00661	VFG000685(gb|AAP42178)	CAN_1	bexB'
EIKAHKOF_00662	VFG000258(gb|WP_002224750)	CAN_1	ctrD
EIKAHKOF_00662	VFG000696(gb|AAP42188)	CAN_1	bexA
EIKAHKOF_00662	VFG002563(gb|WP_004194035)	CAN_1	wzt2
EIKAHKOF_00690	VFG047708(gb|WP_003022611)	CAN_1	carB
EIKAHKOF_00691	VFG047726(gb|WP_003013939)	CAN_1	carA
EIKAHKOF_00772	VFG013476(gb|WP_032828451)	CAN_1	kpsF
EIKAHKOF_00772	VFG050157(gb|WP_001331698)	CAN_1	kpsF
EIKAHKOF_00798	VFG000843(gb|WP_001213545)	CAN_1	hlyD
EIKAHKOF_00798	VFG000908(gb|WP_000860472)	CAN_1	hlyD
EIKAHKOF_00799	VFG000841(gb|WP_000987091)	CAN_1	hlyB
EIKAHKOF_00799	VFG000907(gb|WP_000376545)	CAN_1	hlyB
EIKAHKOF_00799	VFG001269(gb|WP_010929996)	CAN_1	cyaB
EIKAHKOF_00801	VFG000842(gb|WP_000839950)	CAN_1	hlyC
EIKAHKOF_00801	VFG000905(gb|WP_001546261)	CAN_1	hlyC
EIKAHKOF_00857	VFG046465(gb|WP_003028672)	CAN_1	tufA
EIKAHKOF_00966	VFG000348(gb|WP_005694042)	CAN_1	hxuC
EIKAHKOF_00967	VFG000341(gb|WP_005694040)	CAN_1	hxuB
EIKAHKOF_00968	VFG000340(gb|WP_005694039)	CAN_1	hxuA
EIKAHKOF_00971	VFG042734(gb|NP_249343)	CAN_1	vfr
EIKAHKOF_00986	VFG016046(gb|NP_251103)	CAN_1	pvdH
EIKAHKOF_01082	VFG013482(gb|WP_164927871)	CAN_1	lsgF
EIKAHKOF_01085	VFG013368(gb|WP_005693225)	CAN_1	rffG
EIKAHKOF_01232	VFG039536(gb|NP_820549)	CAN_1	CBU_1566
EIKAHKOF_01329	VFG002361(gb|WP_011816867)	CAN_1	galE
EIKAHKOF_01329	VFG013286(gb|WP_005694325)	CAN_1	galE
EIKAHKOF_01329	VFG038144(gb|WP_001062908)	CAN_1	galE
EIKAHKOF_01329	VFG046645(gb|WP_003020694)	CAN_1	galE
EIKAHKOF_01331	VFG013242(gb|WP_005693863)	CAN_1	lpxK
EIKAHKOF_01337	VFG000077(gb|NP_465991)	CAN_1	clpP
EIKAHKOF_01372	VFG013254(gb|WP_005694093)	CAN_1	msbB
EIKAHKOF_01414	VFG045346(gb|WP_011149697)	CAN_1	IlpA
EIKAHKOF_01415	VFG045346(gb|WP_011149697)	CAN_1	IlpA
EIKAHKOF_01416	VFG045346(gb|WP_011149697)	CAN_1	IlpA
EIKAHKOF_01483	VFG013436(gb|WP_005693550)	CAN_1	htrB
EIKAHKOF_01551	VFG000121(gb|NP_249453)	CAN_1	algU
EIKAHKOF_01561	VFG000331(gb|WP_005693548)	CAN_1	rfaE
EIKAHKOF_01712	VFG013390(gb|WP_005651701)	CAN_1	lpxA
EIKAHKOF_01712	VFG037792(gb|WP_000064875)	CAN_1	lpxA
EIKAHKOF_01714	VFG013374(gb|WP_005693262)	CAN_1	lpxD
EIKAHKOF_01715	VFG013374(gb|WP_005693262)	CAN_1	lpxD
EIKAHKOF_01722	VFG047512(gb|WP_003020978)	CAN_1	bioB
EIKAHKOF_01954	VFG013265(gb|WP_005694045)	CAN_1	orfM
EIKAHKOF_01957	VFG013418(gb|WP_005694260)	CAN_1	gmhA/lpcA
EIKAHKOF_02029	VFG010906(gb|WP_011213314)	CAN_1	csrA
EIKAHKOF_02030	VFG013346(gb|WP_005693178)	CAN_1	galU
EIKAHKOF_02030	VFG038105(gb|WP_000591436)	CAN_1	galU
EIKAHKOF_02030	VFG048990(gb|WP_001741945)	CAN_1	galF
EIKAHKOF_02310	VFG013248(gb|WP_010868928)	CAN_1	msbA
EIKAHKOF_02439	VFG013299(gb|WP_010868996)	CAN_1	waaQ
EIKAHKOF_02625	VFG001855(gb|WP_197535493)	CAN_1	htpB
EIKAHKOF_02625	VFG012095(gb|WP_003435012)	CAN_1	groEL
EIKAHKOF_02638	VFG045607(gb|WP_010948621)	CAN_1	LPG_RS14840
EIKAHKOF_02731	VFG006717(gb|NP_465159)	CAN_1	lap
EIKAHKOF_02739	VFG000330(gb|WP_005694491)	CAN_1	kdtA
EIKAHKOF_02770	VFG037100(gb|WP_010980745)	CAN_1	msrA/B(pilB
EIKAHKOF_02771	VFG013482(gb|WP_164927871)	CAN_1	lsgF
EIKAHKOF_02772	VFG013487(gb|WP_005694185)	CAN_1	lsgE
EIKAHKOF_02773	VFG013487(gb|WP_005694185)	CAN_1	lsgE
EIKAHKOF_02775	VFG013491(gb|WP_005694186)	CAN_1	lsgD
EIKAHKOF_02778	VFG013352(gb|WP_005693216)	CAN_1	HI_RS04620
EIKAHKOF_02778	VFG013503(gb|WP_005694190)	CAN_1	lsgA
EIKAHKOF_02779	VFG050164(gb|WP_000723250)	CAN_1	neuC
EIKAHKOF_02781	VFG005894(gb|WP_000262522)	CAN_1	neuB
EIKAHKOF_02781	VFG050166(gb|WP_000066003)	CAN_1	neuB
EIKAHKOF_02857	VFG013276(gb|WP_010868969)	CAN_1	opsX/rfaC
AIPOKACM_00076	VFG047512(gb|WP_003020978)	CAN_2	bioB
AIPOKACM_00083	VFG013374(gb|WP_005693262)	CAN_2	lpxD
AIPOKACM_00085	VFG013390(gb|WP_005651701)	CAN_2	lpxA
AIPOKACM_00085	VFG037792(gb|WP_000064875)	CAN_2	lpxA
AIPOKACM_00237	VFG000331(gb|WP_005693548)	CAN_2	rfaE
AIPOKACM_00246	VFG000121(gb|NP_249453)	CAN_2	algU
AIPOKACM_00313	VFG013436(gb|WP_005693550)	CAN_2	htrB
AIPOKACM_00377	VFG045346(gb|WP_011149697)	CAN_2	IlpA
AIPOKACM_00378	VFG045346(gb|WP_011149697)	CAN_2	IlpA
AIPOKACM_00379	VFG045346(gb|WP_011149697)	CAN_2	IlpA
AIPOKACM_00417	VFG013254(gb|WP_005694093)	CAN_2	msbB
AIPOKACM_00451	VFG000077(gb|NP_465991)	CAN_2	clpP
AIPOKACM_00457	VFG013242(gb|WP_005693863)	CAN_2	lpxK
AIPOKACM_00459	VFG002361(gb|WP_011816867)	CAN_2	galE
AIPOKACM_00459	VFG013286(gb|WP_005694325)	CAN_2	galE
AIPOKACM_00459	VFG038144(gb|WP_001062908)	CAN_2	galE
AIPOKACM_00459	VFG046645(gb|WP_003020694)	CAN_2	galE
AIPOKACM_00554	VFG039536(gb|NP_820549)	CAN_2	CBU_1566
AIPOKACM_00700	VFG013368(gb|WP_005693225)	CAN_2	rffG
AIPOKACM_00704	VFG013482(gb|WP_164927871)	CAN_2	lsgF
AIPOKACM_00800	VFG016046(gb|NP_251103)	CAN_2	pvdH
AIPOKACM_00815	VFG042734(gb|NP_249343)	CAN_2	vfr
AIPOKACM_00818	VFG000340(gb|WP_005694039)	CAN_2	hxuA
AIPOKACM_00819	VFG000341(gb|WP_005694040)	CAN_2	hxuB
AIPOKACM_00820	VFG000348(gb|WP_005694042)	CAN_2	hxuC
AIPOKACM_00926	VFG046465(gb|WP_003028672)	CAN_2	tufA
AIPOKACM_00981	VFG000905(gb|WP_001546261)	CAN_2	hlyC
AIPOKACM_00983	VFG000841(gb|WP_000987091)	CAN_2	hlyB
AIPOKACM_00983	VFG000907(gb|WP_000376545)	CAN_2	hlyB
AIPOKACM_00983	VFG001269(gb|WP_010929996)	CAN_2	cyaB
AIPOKACM_00984	VFG000843(gb|WP_001213545)	CAN_2	hlyD
AIPOKACM_00984	VFG000908(gb|WP_000860472)	CAN_2	hlyD
AIPOKACM_01010	VFG013476(gb|WP_032828451)	CAN_2	kpsF
AIPOKACM_01010	VFG050157(gb|WP_001331698)	CAN_2	kpsF
AIPOKACM_01087	VFG047726(gb|WP_003013939)	CAN_2	carA
AIPOKACM_01088	VFG047708(gb|WP_003022611)	CAN_2	carB
AIPOKACM_01116	VFG000258(gb|WP_002224750)	CAN_2	ctrD
AIPOKACM_01116	VFG000696(gb|AAP42188)	CAN_2	bexA
AIPOKACM_01116	VFG002563(gb|WP_004194035)	CAN_2	wzt2
AIPOKACM_01117	VFG000257(gb|WP_002215286)	CAN_2	ctrC
AIPOKACM_01117	VFG000685(gb|AAP42178)	CAN_2	bexB'
AIPOKACM_01118	VFG000256(gb|WP_002215287)	CAN_2	ctrB
AIPOKACM_01118	VFG000686(gb|AAP42179)	CAN_2	bexC'
AIPOKACM_01119	VFG000255(gb|WP_002215290)	CAN_2	ctrA
AIPOKACM_01119	VFG000687(gb|AAP42180)	CAN_2	bexD'
AIPOKACM_01124	VFG001373(gb|WP_000758382)	CAN_2	cps4I
AIPOKACM_01125	VFG000259(gb|WP_002224756)	CAN_2	lipA
AIPOKACM_01125	VFG000692(gb|AAP42185)	CAN_2	hcsA'
AIPOKACM_01126	VFG000260(gb|WP_002223278)	CAN_2	lipB
AIPOKACM_01126	VFG000693(gb|AAP42186)	CAN_2	hcsB'
AIPOKACM_01128	VFG013327(gb|WP_010869047)	CAN_2	manB/yhxB
AIPOKACM_01198	VFG000335(gb|WP_010869142)	CAN_2	ompP5
AIPOKACM_01202	VFG000332(gb|WP_005632797)	CAN_2	rfaD
AIPOKACM_01227	VFG001153(gb|AAA20529)	CAN_2	hmw1C
AIPOKACM_01227	VFG001156(gb|AAA20526)	CAN_2	hmw2C
AIPOKACM_01242	VFG013508(gb|WP_005694200)	CAN_2	wecA
AIPOKACM_01261	VFG013384(gb|WP_010869121)	CAN_2	lpxB
AIPOKACM_01264	VFG037100(gb|WP_010980745)	CAN_2	msrA/B(pilB
AIPOKACM_01397	VFG037028(gb|WP_002218620)	CAN_2	katA
AIPOKACM_01416	VFG038840(gb|WP_005300916)	CAN_2	flmH
AIPOKACM_01454	VFG046610(gb|WP_003020688)	CAN_2	rpe
AIPOKACM_01479	VFG000334(gb|WP_005694343)	CAN_2	oapA
AIPOKACM_01481	VFG013400(gb|WP_005693429)	CAN_2	rfaF
AIPOKACM_01482	VFG000142(gb|NP_253698)	CAN_2	waaC
AIPOKACM_01486	VFG046465(gb|WP_003028672)	CAN_2	tufA
AIPOKACM_01531	VFG048830(gb|WP_014907233)	CAN_2	gndA
AIPOKACM_01554	VFG013412(gb|WP_005693459)	CAN_2	lpxC
AIPOKACM_01554	VFG037822(gb|WP_000240700)	CAN_2	lpxC
AIPOKACM_01644	VFG018241(gb|WP_001130227)	CAN_2	luxS
AIPOKACM_01646	VFG000478(gb|NP_459678)	CAN_2	fur
AIPOKACM_01681	VFG013465(gb|WP_005693586)	CAN_2	kdsA
AIPOKACM_01764	VFG013236(gb|WP_005693864)	CAN_2	kdsB
AIPOKACM_01764	VFG038845(gb|WP_016351249)	CAN_2	nueA
AIPOKACM_01782	VFG013276(gb|WP_010868969)	CAN_2	opsX/rfaC
AIPOKACM_01854	VFG005894(gb|WP_000262522)	CAN_2	neuB
AIPOKACM_01854	VFG050166(gb|WP_000066003)	CAN_2	neuB
AIPOKACM_01856	VFG050164(gb|WP_000723250)	CAN_2	neuC
AIPOKACM_01857	VFG013352(gb|WP_005693216)	CAN_2	HI_RS04620
AIPOKACM_01857	VFG013503(gb|WP_005694190)	CAN_2	lsgA
AIPOKACM_01860	VFG013491(gb|WP_005694186)	CAN_2	lsgD
AIPOKACM_01862	VFG013487(gb|WP_005694185)	CAN_2	lsgE
AIPOKACM_01863	VFG013487(gb|WP_005694185)	CAN_2	lsgE
AIPOKACM_01864	VFG013482(gb|WP_164927871)	CAN_2	lsgF
AIPOKACM_01865	VFG037100(gb|WP_010980745)	CAN_2	msrA/B(pilB
AIPOKACM_01896	VFG000330(gb|WP_005694491)	CAN_2	kdtA
AIPOKACM_01904	VFG006717(gb|NP_465159)	CAN_2	lap
AIPOKACM_02010	VFG001855(gb|WP_197535493)	CAN_2	htpB
AIPOKACM_02010	VFG012095(gb|WP_003435012)	CAN_2	groEL
AIPOKACM_02194	VFG013299(gb|WP_010868996)	CAN_2	waaQ
AIPOKACM_02322	VFG013248(gb|WP_010868928)	CAN_2	msbA
AIPOKACM_02334	VFG047256(gb|WP_003027098)	CAN_2	lpxA/glmU
AIPOKACM_02605	VFG013346(gb|WP_005693178)	CAN_2	galU
AIPOKACM_02605	VFG038105(gb|WP_000591436)	CAN_2	galU
AIPOKACM_02605	VFG048990(gb|WP_001741945)	CAN_2	galF
AIPOKACM_02606	VFG010906(gb|WP_011213314)	CAN_2	csrA
AIPOKACM_02677	VFG013418(gb|WP_005694260)	CAN_2	gmhA/lpcA
AIPOKACM_02680	VFG013265(gb|WP_005694045)	CAN_2	orfM
NIJLDBHK_00011	VFG001153(gb|AAA20529)	CAN_3	hmw1C
NIJLDBHK_00011	VFG001156(gb|AAA20526)	CAN_3	hmw2C
NIJLDBHK_00036	VFG000332(gb|WP_005632797)	CAN_3	rfaD
NIJLDBHK_00040	VFG000335(gb|WP_010869142)	CAN_3	ompP5
NIJLDBHK_00111	VFG013327(gb|WP_010869047)	CAN_3	manB/yhxB
NIJLDBHK_00113	VFG000260(gb|WP_002223278)	CAN_3	lipB
NIJLDBHK_00113	VFG000693(gb|AAP42186)	CAN_3	hcsB'
NIJLDBHK_00114	VFG000259(gb|WP_002224756)	CAN_3	lipA
NIJLDBHK_00114	VFG000692(gb|AAP42185)	CAN_3	hcsA'
NIJLDBHK_00115	VFG001373(gb|WP_000758382)	CAN_3	cps4I
NIJLDBHK_00120	VFG000255(gb|WP_002215290)	CAN_3	ctrA
NIJLDBHK_00120	VFG000687(gb|AAP42180)	CAN_3	bexD'
NIJLDBHK_00121	VFG000256(gb|WP_002215287)	CAN_3	ctrB
NIJLDBHK_00121	VFG000686(gb|AAP42179)	CAN_3	bexC'
NIJLDBHK_00122	VFG000257(gb|WP_002215286)	CAN_3	ctrC
NIJLDBHK_00122	VFG000685(gb|AAP42178)	CAN_3	bexB'
NIJLDBHK_00123	VFG000258(gb|WP_002224750)	CAN_3	ctrD
NIJLDBHK_00123	VFG000696(gb|AAP42188)	CAN_3	bexA
NIJLDBHK_00123	VFG002563(gb|WP_004194035)	CAN_3	wzt2
NIJLDBHK_00124	VFG000258(gb|WP_002224750)	CAN_3	ctrD
NIJLDBHK_00124	VFG000696(gb|AAP42188)	CAN_3	bexA
NIJLDBHK_00124	VFG002563(gb|WP_004194035)	CAN_3	wzt2
NIJLDBHK_00153	VFG047708(gb|WP_003022611)	CAN_3	carB
NIJLDBHK_00154	VFG047726(gb|WP_003013939)	CAN_3	carA
NIJLDBHK_00235	VFG013476(gb|WP_032828451)	CAN_3	kpsF
NIJLDBHK_00235	VFG050157(gb|WP_001331698)	CAN_3	kpsF
NIJLDBHK_00261	VFG000843(gb|WP_001213545)	CAN_3	hlyD
NIJLDBHK_00261	VFG000908(gb|WP_000860472)	CAN_3	hlyD
NIJLDBHK_00262	VFG000841(gb|WP_000987091)	CAN_3	hlyB
NIJLDBHK_00262	VFG000907(gb|WP_000376545)	CAN_3	hlyB
NIJLDBHK_00262	VFG001269(gb|WP_010929996)	CAN_3	cyaB
NIJLDBHK_00264	VFG000842(gb|WP_000839950)	CAN_3	hlyC
NIJLDBHK_00264	VFG000905(gb|WP_001546261)	CAN_3	hlyC
NIJLDBHK_00320	VFG046465(gb|WP_003028672)	CAN_3	tufA
NIJLDBHK_00426	VFG000348(gb|WP_005694042)	CAN_3	hxuC
NIJLDBHK_00427	VFG000341(gb|WP_005694040)	CAN_3	hxuB
NIJLDBHK_00428	VFG000340(gb|WP_005694039)	CAN_3	hxuA
NIJLDBHK_00431	VFG042734(gb|NP_249343)	CAN_3	vfr
NIJLDBHK_00446	VFG016046(gb|NP_251103)	CAN_3	pvdH
NIJLDBHK_00539	VFG013482(gb|WP_164927871)	CAN_3	lsgF
NIJLDBHK_00543	VFG013368(gb|WP_005693225)	CAN_3	rffG
NIJLDBHK_00688	VFG039536(gb|NP_820549)	CAN_3	CBU_1566
NIJLDBHK_00785	VFG002361(gb|WP_011816867)	CAN_3	galE
NIJLDBHK_00785	VFG013286(gb|WP_005694325)	CAN_3	galE
NIJLDBHK_00785	VFG038144(gb|WP_001062908)	CAN_3	galE
NIJLDBHK_00785	VFG046645(gb|WP_003020694)	CAN_3	galE
NIJLDBHK_00787	VFG013242(gb|WP_005693863)	CAN_3	lpxK
NIJLDBHK_00793	VFG000077(gb|NP_465991)	CAN_3	clpP
NIJLDBHK_00826	VFG013254(gb|WP_005694093)	CAN_3	msbB
NIJLDBHK_00867	VFG045346(gb|WP_011149697)	CAN_3	IlpA
NIJLDBHK_00868	VFG045346(gb|WP_011149697)	CAN_3	IlpA
NIJLDBHK_00869	VFG045346(gb|WP_011149697)	CAN_3	IlpA
NIJLDBHK_00933	VFG013436(gb|WP_005693550)	CAN_3	htrB
NIJLDBHK_01001	VFG000121(gb|NP_249453)	CAN_3	algU
NIJLDBHK_01011	VFG000331(gb|WP_005693548)	CAN_3	rfaE
NIJLDBHK_01163	VFG013390(gb|WP_005651701)	CAN_3	lpxA
NIJLDBHK_01163	VFG037792(gb|WP_000064875)	CAN_3	lpxA
NIJLDBHK_01165	VFG013374(gb|WP_005693262)	CAN_3	lpxD
NIJLDBHK_01172	VFG047512(gb|WP_003020978)	CAN_3	bioB
NIJLDBHK_01403	VFG013265(gb|WP_005694045)	CAN_3	orfM
NIJLDBHK_01406	VFG013418(gb|WP_005694260)	CAN_3	gmhA/lpcA
NIJLDBHK_01475	VFG010906(gb|WP_011213314)	CAN_3	csrA
NIJLDBHK_01476	VFG013346(gb|WP_005693178)	CAN_3	galU
NIJLDBHK_01476	VFG038105(gb|WP_000591436)	CAN_3	galU
NIJLDBHK_01476	VFG048990(gb|WP_001741945)	CAN_3	galF
NIJLDBHK_01752	VFG013248(gb|WP_010868928)	CAN_3	msbA
NIJLDBHK_01882	VFG013299(gb|WP_010868996)	CAN_3	waaQ
NIJLDBHK_02067	VFG001855(gb|WP_197535493)	CAN_3	htpB
NIJLDBHK_02067	VFG012095(gb|WP_003435012)	CAN_3	groEL
NIJLDBHK_02081	VFG045607(gb|WP_010948621)	CAN_3	LPG_RS14840
NIJLDBHK_02174	VFG006717(gb|NP_465159)	CAN_3	lap
NIJLDBHK_02182	VFG000330(gb|WP_005694491)	CAN_3	kdtA
NIJLDBHK_02213	VFG037100(gb|WP_010980745)	CAN_3	msrA/B(pilB
NIJLDBHK_02214	VFG013482(gb|WP_164927871)	CAN_3	lsgF
NIJLDBHK_02215	VFG013487(gb|WP_005694185)	CAN_3	lsgE
NIJLDBHK_02216	VFG013487(gb|WP_005694185)	CAN_3	lsgE
NIJLDBHK_02218	VFG013491(gb|WP_005694186)	CAN_3	lsgD
NIJLDBHK_02220	VFG013352(gb|WP_005693216)	CAN_3	HI_RS04620
NIJLDBHK_02220	VFG013503(gb|WP_005694190)	CAN_3	lsgA
NIJLDBHK_02221	VFG050164(gb|WP_000723250)	CAN_3	neuC
NIJLDBHK_02223	VFG005894(gb|WP_000262522)	CAN_3	neuB
NIJLDBHK_02223	VFG050166(gb|WP_000066003)	CAN_3	neuB
NIJLDBHK_02298	VFG013276(gb|WP_010868969)	CAN_3	opsX/rfaC
NIJLDBHK_02315	VFG013236(gb|WP_005693864)	CAN_3	kdsB
NIJLDBHK_02315	VFG038845(gb|WP_016351249)	CAN_3	nueA
NIJLDBHK_02399	VFG013465(gb|WP_005693586)	CAN_3	kdsA
NIJLDBHK_02434	VFG000478(gb|NP_459678)	CAN_3	fur
NIJLDBHK_02436	VFG018241(gb|WP_001130227)	CAN_3	luxS
NIJLDBHK_02526	VFG013412(gb|WP_005693459)	CAN_3	lpxC
NIJLDBHK_02526	VFG037822(gb|WP_000240700)	CAN_3	lpxC
NIJLDBHK_02550	VFG048830(gb|WP_014907233)	CAN_3	gndA
NIJLDBHK_02595	VFG046465(gb|WP_003028672)	CAN_3	tufA
NIJLDBHK_02599	VFG000142(gb|NP_253698)	CAN_3	waaC
NIJLDBHK_02600	VFG013400(gb|WP_005693429)	CAN_3	rfaF
NIJLDBHK_02602	VFG000334(gb|WP_005694343)	CAN_3	oapA
NIJLDBHK_02626	VFG046610(gb|WP_003020688)	CAN_3	rpe
NIJLDBHK_02664	VFG038840(gb|WP_005300916)	CAN_3	flmH
NIJLDBHK_02683	VFG037028(gb|WP_002218620)	CAN_3	katA
NIJLDBHK_02726	VFG013321(gb|WP_005693139)	CAN_3	lpxH
NIJLDBHK_02817	VFG037100(gb|WP_010980745)	CAN_3	msrA/B(pilB
NIJLDBHK_02820	VFG013384(gb|WP_010869121)	CAN_3	lpxB
NIJLDBHK_02841	VFG013508(gb|WP_005694200)	CAN_3	wecA
AMFDGJDK_00015	VFG047512(gb|WP_003020978)	CAN_4	bioB
AMFDGJDK_00022	VFG013374(gb|WP_005693262)	CAN_4	lpxD
AMFDGJDK_00023	VFG013374(gb|WP_005693262)	CAN_4	lpxD
AMFDGJDK_00025	VFG013390(gb|WP_005651701)	CAN_4	lpxA
AMFDGJDK_00025	VFG037792(gb|WP_000064875)	CAN_4	lpxA
AMFDGJDK_00174	VFG000331(gb|WP_005693548)	CAN_4	rfaE
AMFDGJDK_00184	VFG000121(gb|NP_249453)	CAN_4	algU
AMFDGJDK_00257	VFG013436(gb|WP_005693550)	CAN_4	htrB
AMFDGJDK_00321	VFG045346(gb|WP_011149697)	CAN_4	IlpA
AMFDGJDK_00322	VFG045346(gb|WP_011149697)	CAN_4	IlpA
AMFDGJDK_00323	VFG045346(gb|WP_011149697)	CAN_4	IlpA
AMFDGJDK_00362	VFG013254(gb|WP_005694093)	CAN_4	msbB
AMFDGJDK_00396	VFG000077(gb|NP_465991)	CAN_4	clpP
AMFDGJDK_00402	VFG013242(gb|WP_005693863)	CAN_4	lpxK
AMFDGJDK_00404	VFG002361(gb|WP_011816867)	CAN_4	galE
AMFDGJDK_00404	VFG013286(gb|WP_005694325)	CAN_4	galE
AMFDGJDK_00404	VFG038144(gb|WP_001062908)	CAN_4	galE
AMFDGJDK_00404	VFG046645(gb|WP_003020694)	CAN_4	galE
AMFDGJDK_00500	VFG039536(gb|NP_820549)	CAN_4	CBU_1566
AMFDGJDK_00648	VFG013368(gb|WP_005693225)	CAN_4	rffG
AMFDGJDK_00714	VFG002437(gb|WP_011325557)	CAN_4	boaB
AMFDGJDK_00750	VFG016046(gb|NP_251103)	CAN_4	pvdH
AMFDGJDK_00764	VFG042734(gb|NP_249343)	CAN_4	vfr
AMFDGJDK_00767	VFG000340(gb|WP_005694039)	CAN_4	hxuA
AMFDGJDK_00768	VFG000341(gb|WP_005694040)	CAN_4	hxuB
AMFDGJDK_00769	VFG000348(gb|WP_005694042)	CAN_4	hxuC
AMFDGJDK_00878	VFG046465(gb|WP_003028672)	CAN_4	tufA
AMFDGJDK_00934	VFG000905(gb|WP_001546261)	CAN_4	hlyC
AMFDGJDK_00936	VFG000841(gb|WP_000987091)	CAN_4	hlyB
AMFDGJDK_00936	VFG000907(gb|WP_000376545)	CAN_4	hlyB
AMFDGJDK_00936	VFG001269(gb|WP_010929996)	CAN_4	cyaB
AMFDGJDK_00937	VFG000843(gb|WP_001213545)	CAN_4	hlyD
AMFDGJDK_00937	VFG000908(gb|WP_000860472)	CAN_4	hlyD
AMFDGJDK_00963	VFG013476(gb|WP_032828451)	CAN_4	kpsF
AMFDGJDK_00963	VFG050157(gb|WP_001331698)	CAN_4	kpsF
AMFDGJDK_01045	VFG047726(gb|WP_003013939)	CAN_4	carA
AMFDGJDK_01046	VFG047708(gb|WP_003022611)	CAN_4	carB
AMFDGJDK_01074	VFG000258(gb|WP_002224750)	CAN_4	ctrD
AMFDGJDK_01074	VFG000696(gb|AAP42188)	CAN_4	bexA
AMFDGJDK_01074	VFG002563(gb|WP_004194035)	CAN_4	wzt2
AMFDGJDK_01075	VFG000258(gb|WP_002224750)	CAN_4	ctrD
AMFDGJDK_01075	VFG000696(gb|AAP42188)	CAN_4	bexA
AMFDGJDK_01075	VFG002563(gb|WP_004194035)	CAN_4	wzt2
AMFDGJDK_01076	VFG000257(gb|WP_002215286)	CAN_4	ctrC
AMFDGJDK_01076	VFG000685(gb|AAP42178)	CAN_4	bexB'
AMFDGJDK_01077	VFG000256(gb|WP_002215287)	CAN_4	ctrB
AMFDGJDK_01077	VFG000686(gb|AAP42179)	CAN_4	bexC'
AMFDGJDK_01078	VFG000255(gb|WP_002215290)	CAN_4	ctrA
AMFDGJDK_01078	VFG000687(gb|AAP42180)	CAN_4	bexD'
AMFDGJDK_01084	VFG001373(gb|WP_000758382)	CAN_4	cps4I
AMFDGJDK_01085	VFG000259(gb|WP_002224756)	CAN_4	lipA
AMFDGJDK_01085	VFG000692(gb|AAP42185)	CAN_4	hcsA'
AMFDGJDK_01086	VFG000260(gb|WP_002223278)	CAN_4	lipB
AMFDGJDK_01086	VFG000693(gb|AAP42186)	CAN_4	hcsB'
AMFDGJDK_01088	VFG013327(gb|WP_010869047)	CAN_4	manB/yhxB
AMFDGJDK_01158	VFG000332(gb|WP_005632797)	CAN_4	rfaD
AMFDGJDK_01183	VFG001153(gb|AAA20529)	CAN_4	hmw1C
AMFDGJDK_01183	VFG001156(gb|AAA20526)	CAN_4	hmw2C
AMFDGJDK_01198	VFG013508(gb|WP_005694200)	CAN_4	wecA
AMFDGJDK_01217	VFG013384(gb|WP_010869121)	CAN_4	lpxB
AMFDGJDK_01220	VFG037100(gb|WP_010980745)	CAN_4	msrA/B(pilB
AMFDGJDK_01356	VFG037028(gb|WP_002218620)	CAN_4	katA
AMFDGJDK_01375	VFG038840(gb|WP_005300916)	CAN_4	flmH
AMFDGJDK_01415	VFG046610(gb|WP_003020688)	CAN_4	rpe
AMFDGJDK_01442	VFG013400(gb|WP_005693429)	CAN_4	rfaF
AMFDGJDK_01443	VFG000142(gb|NP_253698)	CAN_4	waaC
AMFDGJDK_01447	VFG046465(gb|WP_003028672)	CAN_4	tufA
AMFDGJDK_01490	VFG048830(gb|WP_014907233)	CAN_4	gndA
AMFDGJDK_01513	VFG013412(gb|WP_005693459)	CAN_4	lpxC
AMFDGJDK_01513	VFG037822(gb|WP_000240700)	CAN_4	lpxC
AMFDGJDK_01599	VFG018241(gb|WP_001130227)	CAN_4	luxS
AMFDGJDK_01637	VFG013465(gb|WP_005693586)	CAN_4	kdsA
AMFDGJDK_01722	VFG013236(gb|WP_005693864)	CAN_4	kdsB
AMFDGJDK_01722	VFG038845(gb|WP_016351249)	CAN_4	nueA
AMFDGJDK_01740	VFG013276(gb|WP_010868969)	CAN_4	opsX/rfaC
AMFDGJDK_01814	VFG005894(gb|WP_000262522)	CAN_4	neuB
AMFDGJDK_01814	VFG050166(gb|WP_000066003)	CAN_4	neuB
AMFDGJDK_01816	VFG050164(gb|WP_000723250)	CAN_4	neuC
AMFDGJDK_01817	VFG013352(gb|WP_005693216)	CAN_4	HI_RS04620
AMFDGJDK_01817	VFG013503(gb|WP_005694190)	CAN_4	lsgA
AMFDGJDK_01818	VFG013500(gb|WP_010869274)	CAN_4	lsgB
AMFDGJDK_01820	VFG013491(gb|WP_005694186)	CAN_4	lsgD
AMFDGJDK_01822	VFG013487(gb|WP_005694185)	CAN_4	lsgE
AMFDGJDK_01823	VFG013482(gb|WP_164927871)	CAN_4	lsgF
AMFDGJDK_01824	VFG037100(gb|WP_010980745)	CAN_4	msrA/B(pilB
AMFDGJDK_01857	VFG000330(gb|WP_005694491)	CAN_4	kdtA
AMFDGJDK_01865	VFG006717(gb|NP_465159)	CAN_4	lap
AMFDGJDK_01973	VFG001855(gb|WP_197535493)	CAN_4	htpB
AMFDGJDK_01973	VFG012095(gb|WP_003435012)	CAN_4	groEL
AMFDGJDK_02154	VFG013299(gb|WP_010868996)	CAN_4	waaQ
AMFDGJDK_02283	VFG013248(gb|WP_010868928)	CAN_4	msbA
AMFDGJDK_02561	VFG013346(gb|WP_005693178)	CAN_4	galU
AMFDGJDK_02561	VFG038105(gb|WP_000591436)	CAN_4	galU
AMFDGJDK_02561	VFG048990(gb|WP_001741945)	CAN_4	galF
AMFDGJDK_02562	VFG010906(gb|WP_011213314)	CAN_4	csrA
AMFDGJDK_02634	VFG013418(gb|WP_005694260)	CAN_4	gmhA/lpcA
AMFDGJDK_02637	VFG013265(gb|WP_005694045)	CAN_4	orfM
FMMJMOCM_00223	VFG013346(gb|WP_005693178)	CAN_5	galU
FMMJMOCM_00223	VFG038105(gb|WP_000591436)	CAN_5	galU
FMMJMOCM_00223	VFG048990(gb|WP_001741945)	CAN_5	galF
FMMJMOCM_00224	VFG010906(gb|WP_011213314)	CAN_5	csrA
FMMJMOCM_00295	VFG013418(gb|WP_005694260)	CAN_5	gmhA/lpcA
FMMJMOCM_00298	VFG013265(gb|WP_005694045)	CAN_5	orfM
FMMJMOCM_00541	VFG047512(gb|WP_003020978)	CAN_5	bioB
FMMJMOCM_00548	VFG013374(gb|WP_005693262)	CAN_5	lpxD
FMMJMOCM_00549	VFG013374(gb|WP_005693262)	CAN_5	lpxD
FMMJMOCM_00551	VFG013390(gb|WP_005651701)	CAN_5	lpxA
FMMJMOCM_00551	VFG037792(gb|WP_000064875)	CAN_5	lpxA
FMMJMOCM_00702	VFG000331(gb|WP_005693548)	CAN_5	rfaE
FMMJMOCM_00711	VFG000121(gb|NP_249453)	CAN_5	algU
FMMJMOCM_00781	VFG013436(gb|WP_005693550)	CAN_5	htrB
FMMJMOCM_00847	VFG045346(gb|WP_011149697)	CAN_5	IlpA
FMMJMOCM_00848	VFG045346(gb|WP_011149697)	CAN_5	IlpA
FMMJMOCM_00849	VFG045346(gb|WP_011149697)	CAN_5	IlpA
FMMJMOCM_00887	VFG013254(gb|WP_005694093)	CAN_5	msbB
FMMJMOCM_00921	VFG000077(gb|NP_465991)	CAN_5	clpP
FMMJMOCM_00927	VFG013242(gb|WP_005693863)	CAN_5	lpxK
FMMJMOCM_00929	VFG002361(gb|WP_011816867)	CAN_5	galE
FMMJMOCM_00929	VFG013286(gb|WP_005694325)	CAN_5	galE
FMMJMOCM_00929	VFG038144(gb|WP_001062908)	CAN_5	galE
FMMJMOCM_00929	VFG046645(gb|WP_003020694)	CAN_5	galE
FMMJMOCM_01026	VFG039536(gb|NP_820549)	CAN_5	CBU_1566
FMMJMOCM_01173	VFG013368(gb|WP_005693225)	CAN_5	rffG
FMMJMOCM_01272	VFG016046(gb|NP_251103)	CAN_5	pvdH
FMMJMOCM_01287	VFG042734(gb|NP_249343)	CAN_5	vfr
FMMJMOCM_01290	VFG000340(gb|WP_005694039)	CAN_5	hxuA
FMMJMOCM_01291	VFG000341(gb|WP_005694040)	CAN_5	hxuB
FMMJMOCM_01292	VFG000348(gb|WP_005694042)	CAN_5	hxuC
FMMJMOCM_01402	VFG046465(gb|WP_003028672)	CAN_5	tufA
FMMJMOCM_01456	VFG000905(gb|WP_001546261)	CAN_5	hlyC
FMMJMOCM_01458	VFG000841(gb|WP_000987091)	CAN_5	hlyB
FMMJMOCM_01458	VFG000907(gb|WP_000376545)	CAN_5	hlyB
FMMJMOCM_01458	VFG001269(gb|WP_010929996)	CAN_5	cyaB
FMMJMOCM_01459	VFG000843(gb|WP_001213545)	CAN_5	hlyD
FMMJMOCM_01459	VFG000908(gb|WP_000860472)	CAN_5	hlyD
FMMJMOCM_01485	VFG013476(gb|WP_032828451)	CAN_5	kpsF
FMMJMOCM_01485	VFG050157(gb|WP_001331698)	CAN_5	kpsF
FMMJMOCM_01563	VFG047726(gb|WP_003013939)	CAN_5	carA
FMMJMOCM_01564	VFG047708(gb|WP_003022611)	CAN_5	carB
FMMJMOCM_01592	VFG000258(gb|WP_002224750)	CAN_5	ctrD
FMMJMOCM_01592	VFG000696(gb|AAP42188)	CAN_5	bexA
FMMJMOCM_01592	VFG002563(gb|WP_004194035)	CAN_5	wzt2
FMMJMOCM_01593	VFG000258(gb|WP_002224750)	CAN_5	ctrD
FMMJMOCM_01593	VFG000696(gb|AAP42188)	CAN_5	bexA
FMMJMOCM_01593	VFG002563(gb|WP_004194035)	CAN_5	wzt2
FMMJMOCM_01594	VFG000257(gb|WP_002215286)	CAN_5	ctrC
FMMJMOCM_01594	VFG000685(gb|AAP42178)	CAN_5	bexB'
FMMJMOCM_01595	VFG000256(gb|WP_002215287)	CAN_5	ctrB
FMMJMOCM_01595	VFG000686(gb|AAP42179)	CAN_5	bexC'
FMMJMOCM_01596	VFG000255(gb|WP_002215290)	CAN_5	ctrA
FMMJMOCM_01596	VFG000687(gb|AAP42180)	CAN_5	bexD'
FMMJMOCM_01601	VFG001373(gb|WP_000758382)	CAN_5	cps4I
FMMJMOCM_01602	VFG000259(gb|WP_002224756)	CAN_5	lipA
FMMJMOCM_01602	VFG000692(gb|AAP42185)	CAN_5	hcsA'
FMMJMOCM_01603	VFG000260(gb|WP_002223278)	CAN_5	lipB
FMMJMOCM_01603	VFG000693(gb|AAP42186)	CAN_5	hcsB'
FMMJMOCM_01605	VFG013327(gb|WP_010869047)	CAN_5	manB/yhxB
FMMJMOCM_01613	VFG000347(gb|WP_010869038)	CAN_5	hgpC
FMMJMOCM_01613	VFG013594(gb|WP_164927859)	CAN_5	hgpB
FMMJMOCM_01682	VFG000332(gb|WP_005632797)	CAN_5	rfaD
FMMJMOCM_01707	VFG001153(gb|AAA20529)	CAN_5	hmw1C
FMMJMOCM_01707	VFG001156(gb|AAA20526)	CAN_5	hmw2C
FMMJMOCM_01722	VFG013508(gb|WP_005694200)	CAN_5	wecA
FMMJMOCM_01741	VFG013384(gb|WP_010869121)	CAN_5	lpxB
FMMJMOCM_01744	VFG037100(gb|WP_010980745)	CAN_5	msrA/B(pilB
FMMJMOCM_01757	VFG010878(gb|WP_010946596)	CAN_5	ccmE
FMMJMOCM_01839	VFG013321(gb|WP_005693139)	CAN_5	lpxH
FMMJMOCM_01881	VFG037028(gb|WP_002218620)	CAN_5	katA
FMMJMOCM_01902	VFG038840(gb|WP_005300916)	CAN_5	flmH
FMMJMOCM_01941	VFG046610(gb|WP_003020688)	CAN_5	rpe
FMMJMOCM_01968	VFG013400(gb|WP_005693429)	CAN_5	rfaF
FMMJMOCM_01969	VFG000142(gb|NP_253698)	CAN_5	waaC
FMMJMOCM_01973	VFG046465(gb|WP_003028672)	CAN_5	tufA
FMMJMOCM_02016	VFG048830(gb|WP_014907233)	CAN_5	gndA
FMMJMOCM_02038	VFG013412(gb|WP_005693459)	CAN_5	lpxC
FMMJMOCM_02038	VFG037822(gb|WP_000240700)	CAN_5	lpxC
FMMJMOCM_02128	VFG018241(gb|WP_001130227)	CAN_5	luxS
FMMJMOCM_02165	VFG013465(gb|WP_005693586)	CAN_5	kdsA
FMMJMOCM_02250	VFG013236(gb|WP_005693864)	CAN_5	kdsB
FMMJMOCM_02250	VFG038845(gb|WP_016351249)	CAN_5	nueA
FMMJMOCM_02268	VFG013276(gb|WP_010868969)	CAN_5	opsX/rfaC
FMMJMOCM_02340	VFG005894(gb|WP_000262522)	CAN_5	neuB
FMMJMOCM_02340	VFG050166(gb|WP_000066003)	CAN_5	neuB
FMMJMOCM_02342	VFG050164(gb|WP_000723250)	CAN_5	neuC
FMMJMOCM_02343	VFG013352(gb|WP_005693216)	CAN_5	HI_RS04620
FMMJMOCM_02343	VFG013503(gb|WP_005694190)	CAN_5	lsgA
FMMJMOCM_02346	VFG013491(gb|WP_005694186)	CAN_5	lsgD
FMMJMOCM_02348	VFG013487(gb|WP_005694185)	CAN_5	lsgE
FMMJMOCM_02349	VFG013482(gb|WP_164927871)	CAN_5	lsgF
FMMJMOCM_02350	VFG037100(gb|WP_010980745)	CAN_5	msrA/B(pilB
FMMJMOCM_02381	VFG000330(gb|WP_005694491)	CAN_5	kdtA
FMMJMOCM_02389	VFG006717(gb|NP_465159)	CAN_5	lap
FMMJMOCM_02494	VFG001855(gb|WP_197535493)	CAN_5	htpB
FMMJMOCM_02494	VFG012095(gb|WP_003435012)	CAN_5	groEL
FMMJMOCM_02681	VFG013299(gb|WP_010868996)	CAN_5	waaQ
FMMJMOCM_02809	VFG013248(gb|WP_010868928)	CAN_5	msbA
DLHDIIDL_00037	VFG047726(gb|WP_003013939)	CAN_6	carA
DLHDIIDL_00038	VFG047708(gb|WP_003022611)	CAN_6	carB
DLHDIIDL_00066	VFG000258(gb|WP_002224750)	CAN_6	ctrD
DLHDIIDL_00066	VFG000696(gb|AAP42188)	CAN_6	bexA
DLHDIIDL_00066	VFG002563(gb|WP_004194035)	CAN_6	wzt2
DLHDIIDL_00067	VFG000258(gb|WP_002224750)	CAN_6	ctrD
DLHDIIDL_00067	VFG000696(gb|AAP42188)	CAN_6	bexA
DLHDIIDL_00067	VFG002563(gb|WP_004194035)	CAN_6	wzt2
DLHDIIDL_00068	VFG000257(gb|WP_002215286)	CAN_6	ctrC
DLHDIIDL_00068	VFG000685(gb|AAP42178)	CAN_6	bexB'
DLHDIIDL_00069	VFG000256(gb|WP_002215287)	CAN_6	ctrB
DLHDIIDL_00069	VFG000686(gb|AAP42179)	CAN_6	bexC'
DLHDIIDL_00070	VFG000255(gb|WP_002215290)	CAN_6	ctrA
DLHDIIDL_00070	VFG000687(gb|AAP42180)	CAN_6	bexD'
DLHDIIDL_00075	VFG001373(gb|WP_000758382)	CAN_6	cps4I
DLHDIIDL_00076	VFG000259(gb|WP_002224756)	CAN_6	lipA
DLHDIIDL_00076	VFG000692(gb|AAP42185)	CAN_6	hcsA'
DLHDIIDL_00077	VFG000260(gb|WP_002223278)	CAN_6	lipB
DLHDIIDL_00077	VFG000693(gb|AAP42186)	CAN_6	hcsB'
DLHDIIDL_00079	VFG013327(gb|WP_010869047)	CAN_6	manB/yhxB
DLHDIIDL_00153	VFG000335(gb|WP_010869142)	CAN_6	ompP5
DLHDIIDL_00157	VFG000332(gb|WP_005632797)	CAN_6	rfaD
DLHDIIDL_00182	VFG001153(gb|AAA20529)	CAN_6	hmw1C
DLHDIIDL_00182	VFG001156(gb|AAA20526)	CAN_6	hmw2C
DLHDIIDL_00198	VFG013508(gb|WP_005694200)	CAN_6	wecA
DLHDIIDL_00217	VFG013384(gb|WP_010869121)	CAN_6	lpxB
DLHDIIDL_00220	VFG037100(gb|WP_010980745)	CAN_6	msrA/B(pilB
DLHDIIDL_00313	VFG013321(gb|WP_005693139)	CAN_6	lpxH
DLHDIIDL_00356	VFG037028(gb|WP_002218620)	CAN_6	katA
DLHDIIDL_00375	VFG038840(gb|WP_005300916)	CAN_6	flmH
DLHDIIDL_00414	VFG046610(gb|WP_003020688)	CAN_6	rpe
DLHDIIDL_00439	VFG000334(gb|WP_005694343)	CAN_6	oapA
DLHDIIDL_00441	VFG013400(gb|WP_005693429)	CAN_6	rfaF
DLHDIIDL_00442	VFG000142(gb|NP_253698)	CAN_6	waaC
DLHDIIDL_00446	VFG046465(gb|WP_003028672)	CAN_6	tufA
DLHDIIDL_00489	VFG048830(gb|WP_014907233)	CAN_6	gndA
DLHDIIDL_00513	VFG013412(gb|WP_005693459)	CAN_6	lpxC
DLHDIIDL_00513	VFG037822(gb|WP_000240700)	CAN_6	lpxC
DLHDIIDL_00607	VFG018241(gb|WP_001130227)	CAN_6	luxS
DLHDIIDL_00609	VFG000478(gb|NP_459678)	CAN_6	fur
DLHDIIDL_00644	VFG013465(gb|WP_005693586)	CAN_6	kdsA
DLHDIIDL_00729	VFG013236(gb|WP_005693864)	CAN_6	kdsB
DLHDIIDL_00729	VFG038845(gb|WP_016351249)	CAN_6	nueA
DLHDIIDL_00747	VFG013276(gb|WP_010868969)	CAN_6	opsX/rfaC
DLHDIIDL_00820	VFG005894(gb|WP_000262522)	CAN_6	neuB
DLHDIIDL_00820	VFG050166(gb|WP_000066003)	CAN_6	neuB
DLHDIIDL_00822	VFG050164(gb|WP_000723250)	CAN_6	neuC
DLHDIIDL_00823	VFG013352(gb|WP_005693216)	CAN_6	HI_RS04620
DLHDIIDL_00823	VFG013503(gb|WP_005694190)	CAN_6	lsgA
DLHDIIDL_00826	VFG013491(gb|WP_005694186)	CAN_6	lsgD
DLHDIIDL_00828	VFG013487(gb|WP_005694185)	CAN_6	lsgE
DLHDIIDL_00829	VFG013487(gb|WP_005694185)	CAN_6	lsgE
DLHDIIDL_00830	VFG013482(gb|WP_164927871)	CAN_6	lsgF
DLHDIIDL_00831	VFG037100(gb|WP_010980745)	CAN_6	msrA/B(pilB
DLHDIIDL_00862	VFG000330(gb|WP_005694491)	CAN_6	kdtA
DLHDIIDL_00870	VFG006717(gb|NP_465159)	CAN_6	lap
DLHDIIDL_00964	VFG045607(gb|WP_010948621)	CAN_6	LPG_RS14840
DLHDIIDL_00978	VFG001855(gb|WP_197535493)	CAN_6	htpB
DLHDIIDL_00978	VFG012095(gb|WP_003435012)	CAN_6	groEL
DLHDIIDL_01162	VFG013299(gb|WP_010868996)	CAN_6	waaQ
DLHDIIDL_01291	VFG013248(gb|WP_010868928)	CAN_6	msbA
DLHDIIDL_01572	VFG013346(gb|WP_005693178)	CAN_6	galU
DLHDIIDL_01572	VFG038105(gb|WP_000591436)	CAN_6	galU
DLHDIIDL_01572	VFG048990(gb|WP_001741945)	CAN_6	galF
DLHDIIDL_01573	VFG010906(gb|WP_011213314)	CAN_6	csrA
DLHDIIDL_01642	VFG013418(gb|WP_005694260)	CAN_6	gmhA/lpcA
DLHDIIDL_01645	VFG013265(gb|WP_005694045)	CAN_6	orfM
DLHDIIDL_01883	VFG047512(gb|WP_003020978)	CAN_6	bioB
DLHDIIDL_01890	VFG013374(gb|WP_005693262)	CAN_6	lpxD
DLHDIIDL_01892	VFG013390(gb|WP_005651701)	CAN_6	lpxA
DLHDIIDL_01892	VFG037792(gb|WP_000064875)	CAN_6	lpxA
DLHDIIDL_02043	VFG000331(gb|WP_005693548)	CAN_6	rfaE
DLHDIIDL_02053	VFG000121(gb|NP_249453)	CAN_6	algU
DLHDIIDL_02121	VFG013436(gb|WP_005693550)	CAN_6	htrB
DLHDIIDL_02186	VFG045346(gb|WP_011149697)	CAN_6	IlpA
DLHDIIDL_02187	VFG045346(gb|WP_011149697)	CAN_6	IlpA
DLHDIIDL_02188	VFG045346(gb|WP_011149697)	CAN_6	IlpA
DLHDIIDL_02228	VFG013254(gb|WP_005694093)	CAN_6	msbB
DLHDIIDL_02263	VFG000077(gb|NP_465991)	CAN_6	clpP
DLHDIIDL_02269	VFG013242(gb|WP_005693863)	CAN_6	lpxK
DLHDIIDL_02271	VFG002361(gb|WP_011816867)	CAN_6	galE
DLHDIIDL_02271	VFG013286(gb|WP_005694325)	CAN_6	galE
DLHDIIDL_02271	VFG038144(gb|WP_001062908)	CAN_6	galE
DLHDIIDL_02271	VFG046645(gb|WP_003020694)	CAN_6	galE
DLHDIIDL_02368	VFG039536(gb|NP_820549)	CAN_6	CBU_1566
DLHDIIDL_02517	VFG013368(gb|WP_005693225)	CAN_6	rffG
DLHDIIDL_02521	VFG013482(gb|WP_164927871)	CAN_6	lsgF
DLHDIIDL_02616	VFG016046(gb|NP_251103)	CAN_6	pvdH
DLHDIIDL_02631	VFG042734(gb|NP_249343)	CAN_6	vfr
DLHDIIDL_02634	VFG000340(gb|WP_005694039)	CAN_6	hxuA
DLHDIIDL_02635	VFG000341(gb|WP_005694040)	CAN_6	hxuB
DLHDIIDL_02636	VFG000348(gb|WP_005694042)	CAN_6	hxuC
DLHDIIDL_02744	VFG046465(gb|WP_003028672)	CAN_6	tufA
DLHDIIDL_02800	VFG000905(gb|WP_001546261)	CAN_6	hlyC
DLHDIIDL_02802	VFG000841(gb|WP_000987091)	CAN_6	hlyB
DLHDIIDL_02802	VFG000907(gb|WP_000376545)	CAN_6	hlyB
DLHDIIDL_02802	VFG001269(gb|WP_010929996)	CAN_6	cyaB
DLHDIIDL_02803	VFG000843(gb|WP_001213545)	CAN_6	hlyD
DLHDIIDL_02803	VFG000908(gb|WP_000860472)	CAN_6	hlyD
DLHDIIDL_02829	VFG013476(gb|WP_032828451)	CAN_6	kpsF
DLHDIIDL_02829	VFG050157(gb|WP_001331698)	CAN_6	kpsF
MFDNGJIB_00067	VFG037028(gb|WP_002218620)	CAN_7	katA
MFDNGJIB_00086	VFG038840(gb|WP_005300916)	CAN_7	flmH
MFDNGJIB_00125	VFG046610(gb|WP_003020688)	CAN_7	rpe
MFDNGJIB_00151	VFG013400(gb|WP_005693429)	CAN_7	rfaF
MFDNGJIB_00152	VFG000142(gb|NP_253698)	CAN_7	waaC
MFDNGJIB_00156	VFG046465(gb|WP_003028672)	CAN_7	tufA
MFDNGJIB_00200	VFG048830(gb|WP_014907233)	CAN_7	gndA
MFDNGJIB_00225	VFG013412(gb|WP_005693459)	CAN_7	lpxC
MFDNGJIB_00225	VFG037822(gb|WP_000240700)	CAN_7	lpxC
MFDNGJIB_00315	VFG018241(gb|WP_001130227)	CAN_7	luxS
MFDNGJIB_00352	VFG013465(gb|WP_005693586)	CAN_7	kdsA
MFDNGJIB_00435	VFG013236(gb|WP_005693864)	CAN_7	kdsB
MFDNGJIB_00435	VFG038845(gb|WP_016351249)	CAN_7	nueA
MFDNGJIB_00453	VFG013276(gb|WP_010868969)	CAN_7	opsX/rfaC
MFDNGJIB_00526	VFG005894(gb|WP_000262522)	CAN_7	neuB
MFDNGJIB_00526	VFG050166(gb|WP_000066003)	CAN_7	neuB
MFDNGJIB_00528	VFG050164(gb|WP_000723250)	CAN_7	neuC
MFDNGJIB_00529	VFG013352(gb|WP_005693216)	CAN_7	HI_RS04620
MFDNGJIB_00529	VFG013503(gb|WP_005694190)	CAN_7	lsgA
MFDNGJIB_00532	VFG013491(gb|WP_005694186)	CAN_7	lsgD
MFDNGJIB_00534	VFG013487(gb|WP_005694185)	CAN_7	lsgE
MFDNGJIB_00535	VFG013487(gb|WP_005694185)	CAN_7	lsgE
MFDNGJIB_00536	VFG013482(gb|WP_164927871)	CAN_7	lsgF
MFDNGJIB_00537	VFG037100(gb|WP_010980745)	CAN_7	msrA/B(pilB
MFDNGJIB_00568	VFG000330(gb|WP_005694491)	CAN_7	kdtA
MFDNGJIB_00576	VFG006717(gb|NP_465159)	CAN_7	lap
MFDNGJIB_00683	VFG001855(gb|WP_197535493)	CAN_7	htpB
MFDNGJIB_00683	VFG012095(gb|WP_003435012)	CAN_7	groEL
MFDNGJIB_00866	VFG013299(gb|WP_010868996)	CAN_7	waaQ
MFDNGJIB_00995	VFG013248(gb|WP_010868928)	CAN_7	msbA
MFDNGJIB_01275	VFG013346(gb|WP_005693178)	CAN_7	galU
MFDNGJIB_01275	VFG038105(gb|WP_000591436)	CAN_7	galU
MFDNGJIB_01275	VFG048990(gb|WP_001741945)	CAN_7	galF
MFDNGJIB_01276	VFG010906(gb|WP_011213314)	CAN_7	csrA
MFDNGJIB_01349	VFG013418(gb|WP_005694260)	CAN_7	gmhA/lpcA
MFDNGJIB_01352	VFG013265(gb|WP_005694045)	CAN_7	orfM
MFDNGJIB_01585	VFG047512(gb|WP_003020978)	CAN_7	bioB
MFDNGJIB_01592	VFG013374(gb|WP_005693262)	CAN_7	lpxD
MFDNGJIB_01594	VFG013390(gb|WP_005651701)	CAN_7	lpxA
MFDNGJIB_01594	VFG037792(gb|WP_000064875)	CAN_7	lpxA
MFDNGJIB_01745	VFG000331(gb|WP_005693548)	CAN_7	rfaE
MFDNGJIB_01755	VFG000121(gb|NP_249453)	CAN_7	algU
MFDNGJIB_01823	VFG013436(gb|WP_005693550)	CAN_7	htrB
MFDNGJIB_01887	VFG045346(gb|WP_011149697)	CAN_7	IlpA
MFDNGJIB_01888	VFG045346(gb|WP_011149697)	CAN_7	IlpA
MFDNGJIB_01889	VFG045346(gb|WP_011149697)	CAN_7	IlpA
MFDNGJIB_01927	VFG013254(gb|WP_005694093)	CAN_7	msbB
MFDNGJIB_01960	VFG000077(gb|NP_465991)	CAN_7	clpP
MFDNGJIB_01966	VFG013242(gb|WP_005693863)	CAN_7	lpxK
MFDNGJIB_01968	VFG002361(gb|WP_011816867)	CAN_7	galE
MFDNGJIB_01968	VFG013286(gb|WP_005694325)	CAN_7	galE
MFDNGJIB_01968	VFG038144(gb|WP_001062908)	CAN_7	galE
MFDNGJIB_01968	VFG046645(gb|WP_003020694)	CAN_7	galE
MFDNGJIB_02064	VFG039536(gb|NP_820549)	CAN_7	CBU_1566
MFDNGJIB_02211	VFG013368(gb|WP_005693225)	CAN_7	rffG
MFDNGJIB_02324	VFG042734(gb|NP_249343)	CAN_7	vfr
MFDNGJIB_02327	VFG000340(gb|WP_005694039)	CAN_7	hxuA
MFDNGJIB_02328	VFG000341(gb|WP_005694040)	CAN_7	hxuB
MFDNGJIB_02329	VFG000348(gb|WP_005694042)	CAN_7	hxuC
MFDNGJIB_02435	VFG046465(gb|WP_003028672)	CAN_7	tufA
MFDNGJIB_02491	VFG000905(gb|WP_001546261)	CAN_7	hlyC
MFDNGJIB_02493	VFG000841(gb|WP_000987091)	CAN_7	hlyB
MFDNGJIB_02493	VFG000907(gb|WP_000376545)	CAN_7	hlyB
MFDNGJIB_02493	VFG001269(gb|WP_010929996)	CAN_7	cyaB
MFDNGJIB_02494	VFG000843(gb|WP_001213545)	CAN_7	hlyD
MFDNGJIB_02494	VFG000908(gb|WP_000860472)	CAN_7	hlyD
MFDNGJIB_02520	VFG013476(gb|WP_032828451)	CAN_7	kpsF
MFDNGJIB_02520	VFG050157(gb|WP_001331698)	CAN_7	kpsF
MFDNGJIB_02598	VFG047726(gb|WP_003013939)	CAN_7	carA
MFDNGJIB_02599	VFG047708(gb|WP_003022611)	CAN_7	carB
MFDNGJIB_02627	VFG000258(gb|WP_002224750)	CAN_7	ctrD
MFDNGJIB_02627	VFG000696(gb|AAP42188)	CAN_7	bexA
MFDNGJIB_02627	VFG002563(gb|WP_004194035)	CAN_7	wzt2
MFDNGJIB_02628	VFG000257(gb|WP_002215286)	CAN_7	ctrC
MFDNGJIB_02628	VFG000685(gb|AAP42178)	CAN_7	bexB'
MFDNGJIB_02629	VFG000256(gb|WP_002215287)	CAN_7	ctrB
MFDNGJIB_02629	VFG000686(gb|AAP42179)	CAN_7	bexC'
MFDNGJIB_02630	VFG000255(gb|WP_002215290)	CAN_7	ctrA
MFDNGJIB_02630	VFG000687(gb|AAP42180)	CAN_7	bexD'
MFDNGJIB_02635	VFG001373(gb|WP_000758382)	CAN_7	cps4I
MFDNGJIB_02636	VFG000259(gb|WP_002224756)	CAN_7	lipA
MFDNGJIB_02636	VFG000692(gb|AAP42185)	CAN_7	hcsA'
MFDNGJIB_02637	VFG000260(gb|WP_002223278)	CAN_7	lipB
MFDNGJIB_02637	VFG000693(gb|AAP42186)	CAN_7	hcsB'
MFDNGJIB_02639	VFG013327(gb|WP_010869047)	CAN_7	manB/yhxB
MFDNGJIB_02712	VFG000335(gb|WP_010869142)	CAN_7	ompP5
MFDNGJIB_02716	VFG000332(gb|WP_005632797)	CAN_7	rfaD
MFDNGJIB_02741	VFG001153(gb|AAA20529)	CAN_7	hmw1C
MFDNGJIB_02741	VFG001156(gb|AAA20526)	CAN_7	hmw2C
MFDNGJIB_02756	VFG013508(gb|WP_005694200)	CAN_7	wecA
MFDNGJIB_02774	VFG013384(gb|WP_010869121)	CAN_7	lpxB
MFDNGJIB_02777	VFG037100(gb|WP_010980745)	CAN_7	msrA/B(pilB
FJIEFAKI_00038	VFG000348(gb|WP_005694042)	CAN_8	hxuC
FJIEFAKI_00039	VFG000341(gb|WP_005694040)	CAN_8	hxuB
FJIEFAKI_00040	VFG000340(gb|WP_005694039)	CAN_8	hxuA
FJIEFAKI_00043	VFG042734(gb|NP_249343)	CAN_8	vfr
FJIEFAKI_00057	VFG016046(gb|NP_251103)	CAN_8	pvdH
FJIEFAKI_00152	VFG013482(gb|WP_164927871)	CAN_8	lsgF
FJIEFAKI_00156	VFG013368(gb|WP_005693225)	CAN_8	rffG
FJIEFAKI_00300	VFG039536(gb|NP_820549)	CAN_8	CBU_1566
FJIEFAKI_00395	VFG002361(gb|WP_011816867)	CAN_8	galE
FJIEFAKI_00395	VFG013286(gb|WP_005694325)	CAN_8	galE
FJIEFAKI_00395	VFG038144(gb|WP_001062908)	CAN_8	galE
FJIEFAKI_00395	VFG046645(gb|WP_003020694)	CAN_8	galE
FJIEFAKI_00397	VFG013242(gb|WP_005693863)	CAN_8	lpxK
FJIEFAKI_00403	VFG000077(gb|NP_465991)	CAN_8	clpP
FJIEFAKI_00437	VFG013254(gb|WP_005694093)	CAN_8	msbB
FJIEFAKI_00478	VFG045346(gb|WP_011149697)	CAN_8	IlpA
FJIEFAKI_00479	VFG045346(gb|WP_011149697)	CAN_8	IlpA
FJIEFAKI_00480	VFG045346(gb|WP_011149697)	CAN_8	IlpA
FJIEFAKI_00543	VFG013436(gb|WP_005693550)	CAN_8	htrB
FJIEFAKI_00610	VFG000121(gb|NP_249453)	CAN_8	algU
FJIEFAKI_00619	VFG000331(gb|WP_005693548)	CAN_8	rfaE
FJIEFAKI_00768	VFG013390(gb|WP_005651701)	CAN_8	lpxA
FJIEFAKI_00768	VFG037792(gb|WP_000064875)	CAN_8	lpxA
FJIEFAKI_00770	VFG013374(gb|WP_005693262)	CAN_8	lpxD
FJIEFAKI_00771	VFG013374(gb|WP_005693262)	CAN_8	lpxD
FJIEFAKI_00778	VFG047512(gb|WP_003020978)	CAN_8	bioB
FJIEFAKI_01011	VFG013265(gb|WP_005694045)	CAN_8	orfM
FJIEFAKI_01014	VFG013418(gb|WP_005694260)	CAN_8	gmhA/lpcA
FJIEFAKI_01083	VFG010906(gb|WP_011213314)	CAN_8	csrA
FJIEFAKI_01084	VFG013346(gb|WP_005693178)	CAN_8	galU
FJIEFAKI_01084	VFG038105(gb|WP_000591436)	CAN_8	galU
FJIEFAKI_01084	VFG048990(gb|WP_001741945)	CAN_8	galF
FJIEFAKI_01369	VFG013248(gb|WP_010868928)	CAN_8	msbA
FJIEFAKI_01496	VFG013299(gb|WP_010868996)	CAN_8	waaQ
FJIEFAKI_01679	VFG001855(gb|WP_197535493)	CAN_8	htpB
FJIEFAKI_01679	VFG012095(gb|WP_003435012)	CAN_8	groEL
FJIEFAKI_01692	VFG045607(gb|WP_010948621)	CAN_8	LPG_RS14840
FJIEFAKI_01785	VFG006717(gb|NP_465159)	CAN_8	lap
FJIEFAKI_01793	VFG000330(gb|WP_005694491)	CAN_8	kdtA
FJIEFAKI_01824	VFG037100(gb|WP_010980745)	CAN_8	msrA/B(pilB
FJIEFAKI_01825	VFG013482(gb|WP_164927871)	CAN_8	lsgF
FJIEFAKI_01826	VFG013487(gb|WP_005694185)	CAN_8	lsgE
FJIEFAKI_01829	VFG013491(gb|WP_005694186)	CAN_8	lsgD
FJIEFAKI_01831	VFG013352(gb|WP_005693216)	CAN_8	HI_RS04620
FJIEFAKI_01831	VFG013503(gb|WP_005694190)	CAN_8	lsgA
FJIEFAKI_01832	VFG050164(gb|WP_000723250)	CAN_8	neuC
FJIEFAKI_01834	VFG005894(gb|WP_000262522)	CAN_8	neuB
FJIEFAKI_01834	VFG050166(gb|WP_000066003)	CAN_8	neuB
FJIEFAKI_01909	VFG013276(gb|WP_010868969)	CAN_8	opsX/rfaC
FJIEFAKI_01927	VFG013236(gb|WP_005693864)	CAN_8	kdsB
FJIEFAKI_01927	VFG038845(gb|WP_016351249)	CAN_8	nueA
FJIEFAKI_02010	VFG013465(gb|WP_005693586)	CAN_8	kdsA
FJIEFAKI_02045	VFG000478(gb|NP_459678)	CAN_8	fur
FJIEFAKI_02047	VFG018241(gb|WP_001130227)	CAN_8	luxS
FJIEFAKI_02138	VFG013412(gb|WP_005693459)	CAN_8	lpxC
FJIEFAKI_02138	VFG037822(gb|WP_000240700)	CAN_8	lpxC
FJIEFAKI_02162	VFG048830(gb|WP_014907233)	CAN_8	gndA
FJIEFAKI_02206	VFG046465(gb|WP_003028672)	CAN_8	tufA
FJIEFAKI_02210	VFG000142(gb|NP_253698)	CAN_8	waaC
FJIEFAKI_02211	VFG013400(gb|WP_005693429)	CAN_8	rfaF
FJIEFAKI_02236	VFG046610(gb|WP_003020688)	CAN_8	rpe
FJIEFAKI_02274	VFG038840(gb|WP_005300916)	CAN_8	flmH
FJIEFAKI_02293	VFG037028(gb|WP_002218620)	CAN_8	katA
FJIEFAKI_02425	VFG037100(gb|WP_010980745)	CAN_8	msrA/B(pilB
FJIEFAKI_02428	VFG013384(gb|WP_010869121)	CAN_8	lpxB
FJIEFAKI_02449	VFG013508(gb|WP_005694200)	CAN_8	wecA
FJIEFAKI_02464	VFG001153(gb|AAA20529)	CAN_8	hmw1C
FJIEFAKI_02464	VFG001156(gb|AAA20526)	CAN_8	hmw2C
FJIEFAKI_02489	VFG000332(gb|WP_005632797)	CAN_8	rfaD
FJIEFAKI_02493	VFG000335(gb|WP_010869142)	CAN_8	ompP5
FJIEFAKI_02563	VFG013327(gb|WP_010869047)	CAN_8	manB/yhxB
FJIEFAKI_02565	VFG000260(gb|WP_002223278)	CAN_8	lipB
FJIEFAKI_02565	VFG000693(gb|AAP42186)	CAN_8	hcsB'
FJIEFAKI_02566	VFG000259(gb|WP_002224756)	CAN_8	lipA
FJIEFAKI_02566	VFG000692(gb|AAP42185)	CAN_8	hcsA'
FJIEFAKI_02567	VFG001373(gb|WP_000758382)	CAN_8	cps4I
FJIEFAKI_02572	VFG000255(gb|WP_002215290)	CAN_8	ctrA
FJIEFAKI_02572	VFG000687(gb|AAP42180)	CAN_8	bexD'
FJIEFAKI_02573	VFG000256(gb|WP_002215287)	CAN_8	ctrB
FJIEFAKI_02573	VFG000686(gb|AAP42179)	CAN_8	bexC'
FJIEFAKI_02574	VFG000257(gb|WP_002215286)	CAN_8	ctrC
FJIEFAKI_02574	VFG000685(gb|AAP42178)	CAN_8	bexB'
FJIEFAKI_02575	VFG000258(gb|WP_002224750)	CAN_8	ctrD
FJIEFAKI_02575	VFG000696(gb|AAP42188)	CAN_8	bexA
FJIEFAKI_02575	VFG002563(gb|WP_004194035)	CAN_8	wzt2
FJIEFAKI_02603	VFG047708(gb|WP_003022611)	CAN_8	carB
FJIEFAKI_02604	VFG047726(gb|WP_003013939)	CAN_8	carA
FJIEFAKI_02684	VFG013476(gb|WP_032828451)	CAN_8	kpsF
FJIEFAKI_02684	VFG050157(gb|WP_001331698)	CAN_8	kpsF
FJIEFAKI_02710	VFG000843(gb|WP_001213545)	CAN_8	hlyD
FJIEFAKI_02710	VFG000908(gb|WP_000860472)	CAN_8	hlyD
FJIEFAKI_02711	VFG000841(gb|WP_000987091)	CAN_8	hlyB
FJIEFAKI_02711	VFG000907(gb|WP_000376545)	CAN_8	hlyB
FJIEFAKI_02711	VFG001269(gb|WP_010929996)	CAN_8	cyaB
FJIEFAKI_02713	VFG000905(gb|WP_001546261)	CAN_8	hlyC
FJIEFAKI_02770	VFG046465(gb|WP_003028672)	CAN_8	tufA
KIPKBEJJ_00200	VFG047256(gb|WP_003027098)	CAN_9	lpxA/glmU
KIPKBEJJ_00212	VFG013248(gb|WP_010868928)	CAN_9	msbA
KIPKBEJJ_00342	VFG013299(gb|WP_010868996)	CAN_9	waaQ
KIPKBEJJ_00524	VFG001855(gb|WP_197535493)	CAN_9	htpB
KIPKBEJJ_00524	VFG012095(gb|WP_003435012)	CAN_9	groEL
KIPKBEJJ_00537	VFG045607(gb|WP_010948621)	CAN_9	LPG_RS14840
KIPKBEJJ_00632	VFG006717(gb|NP_465159)	CAN_9	lap
KIPKBEJJ_00640	VFG000330(gb|WP_005694491)	CAN_9	kdtA
KIPKBEJJ_00671	VFG037100(gb|WP_010980745)	CAN_9	msrA/B(pilB
KIPKBEJJ_00672	VFG013482(gb|WP_164927871)	CAN_9	lsgF
KIPKBEJJ_00673	VFG013487(gb|WP_005694185)	CAN_9	lsgE
KIPKBEJJ_00674	VFG013487(gb|WP_005694185)	CAN_9	lsgE
KIPKBEJJ_00676	VFG013491(gb|WP_005694186)	CAN_9	lsgD
KIPKBEJJ_00678	VFG013352(gb|WP_005693216)	CAN_9	HI_RS04620
KIPKBEJJ_00678	VFG013503(gb|WP_005694190)	CAN_9	lsgA
KIPKBEJJ_00679	VFG050164(gb|WP_000723250)	CAN_9	neuC
KIPKBEJJ_00681	VFG005894(gb|WP_000262522)	CAN_9	neuB
KIPKBEJJ_00681	VFG050166(gb|WP_000066003)	CAN_9	neuB
KIPKBEJJ_00754	VFG013276(gb|WP_010868969)	CAN_9	opsX/rfaC
KIPKBEJJ_00772	VFG013236(gb|WP_005693864)	CAN_9	kdsB
KIPKBEJJ_00772	VFG038845(gb|WP_016351249)	CAN_9	nueA
KIPKBEJJ_00855	VFG013465(gb|WP_005693586)	CAN_9	kdsA
KIPKBEJJ_00890	VFG000478(gb|NP_459678)	CAN_9	fur
KIPKBEJJ_00892	VFG018241(gb|WP_001130227)	CAN_9	luxS
KIPKBEJJ_00981	VFG013412(gb|WP_005693459)	CAN_9	lpxC
KIPKBEJJ_00981	VFG037822(gb|WP_000240700)	CAN_9	lpxC
KIPKBEJJ_01005	VFG048830(gb|WP_014907233)	CAN_9	gndA
KIPKBEJJ_01048	VFG046465(gb|WP_003028672)	CAN_9	tufA
KIPKBEJJ_01052	VFG000142(gb|NP_253698)	CAN_9	waaC
KIPKBEJJ_01053	VFG013400(gb|WP_005693429)	CAN_9	rfaF
KIPKBEJJ_01079	VFG046610(gb|WP_003020688)	CAN_9	rpe
KIPKBEJJ_01117	VFG038840(gb|WP_005300916)	CAN_9	flmH
KIPKBEJJ_01135	VFG037028(gb|WP_002218620)	CAN_9	katA
KIPKBEJJ_01268	VFG037100(gb|WP_010980745)	CAN_9	msrA/B(pilB
KIPKBEJJ_01271	VFG013384(gb|WP_010869121)	CAN_9	lpxB
KIPKBEJJ_01291	VFG013508(gb|WP_005694200)	CAN_9	wecA
KIPKBEJJ_01306	VFG001153(gb|AAA20529)	CAN_9	hmw1C
KIPKBEJJ_01306	VFG001156(gb|AAA20526)	CAN_9	hmw2C
KIPKBEJJ_01331	VFG000332(gb|WP_005632797)	CAN_9	rfaD
KIPKBEJJ_01335	VFG000335(gb|WP_010869142)	CAN_9	ompP5
KIPKBEJJ_01397	VFG000347(gb|WP_010869038)	CAN_9	hgpC
KIPKBEJJ_01397	VFG013594(gb|WP_164927859)	CAN_9	hgpB
KIPKBEJJ_01405	VFG013327(gb|WP_010869047)	CAN_9	manB/yhxB
KIPKBEJJ_01407	VFG000260(gb|WP_002223278)	CAN_9	lipB
KIPKBEJJ_01407	VFG000693(gb|AAP42186)	CAN_9	hcsB'
KIPKBEJJ_01408	VFG000259(gb|WP_002224756)	CAN_9	lipA
KIPKBEJJ_01408	VFG000692(gb|AAP42185)	CAN_9	hcsA'
KIPKBEJJ_01409	VFG001373(gb|WP_000758382)	CAN_9	cps4I
KIPKBEJJ_01414	VFG000255(gb|WP_002215290)	CAN_9	ctrA
KIPKBEJJ_01414	VFG000687(gb|AAP42180)	CAN_9	bexD'
KIPKBEJJ_01415	VFG000256(gb|WP_002215287)	CAN_9	ctrB
KIPKBEJJ_01415	VFG000686(gb|AAP42179)	CAN_9	bexC'
KIPKBEJJ_01416	VFG000257(gb|WP_002215286)	CAN_9	ctrC
KIPKBEJJ_01416	VFG000685(gb|AAP42178)	CAN_9	bexB'
KIPKBEJJ_01417	VFG000258(gb|WP_002224750)	CAN_9	ctrD
KIPKBEJJ_01417	VFG000696(gb|AAP42188)	CAN_9	bexA
KIPKBEJJ_01417	VFG002563(gb|WP_004194035)	CAN_9	wzt2
KIPKBEJJ_01446	VFG047708(gb|WP_003022611)	CAN_9	carB
KIPKBEJJ_01447	VFG047726(gb|WP_003013939)	CAN_9	carA
KIPKBEJJ_01526	VFG013476(gb|WP_032828451)	CAN_9	kpsF
KIPKBEJJ_01526	VFG050157(gb|WP_001331698)	CAN_9	kpsF
KIPKBEJJ_01552	VFG000843(gb|WP_001213545)	CAN_9	hlyD
KIPKBEJJ_01552	VFG000908(gb|WP_000860472)	CAN_9	hlyD
KIPKBEJJ_01553	VFG000841(gb|WP_000987091)	CAN_9	hlyB
KIPKBEJJ_01553	VFG000907(gb|WP_000376545)	CAN_9	hlyB
KIPKBEJJ_01553	VFG001269(gb|WP_010929996)	CAN_9	cyaB
KIPKBEJJ_01555	VFG000905(gb|WP_001546261)	CAN_9	hlyC
KIPKBEJJ_01610	VFG046465(gb|WP_003028672)	CAN_9	tufA
KIPKBEJJ_01715	VFG000348(gb|WP_005694042)	CAN_9	hxuC
KIPKBEJJ_01716	VFG000341(gb|WP_005694040)	CAN_9	hxuB
KIPKBEJJ_01717	VFG000340(gb|WP_005694039)	CAN_9	hxuA
KIPKBEJJ_01720	VFG042734(gb|NP_249343)	CAN_9	vfr
KIPKBEJJ_01734	VFG016046(gb|NP_251103)	CAN_9	pvdH
KIPKBEJJ_01828	VFG013482(gb|WP_164927871)	CAN_9	lsgF
KIPKBEJJ_01832	VFG013368(gb|WP_005693225)	CAN_9	rffG
KIPKBEJJ_01977	VFG039536(gb|NP_820549)	CAN_9	CBU_1566
KIPKBEJJ_02076	VFG002361(gb|WP_011816867)	CAN_9	galE
KIPKBEJJ_02076	VFG013286(gb|WP_005694325)	CAN_9	galE
KIPKBEJJ_02076	VFG038144(gb|WP_001062908)	CAN_9	galE
KIPKBEJJ_02076	VFG046645(gb|WP_003020694)	CAN_9	galE
KIPKBEJJ_02078	VFG013242(gb|WP_005693863)	CAN_9	lpxK
KIPKBEJJ_02084	VFG000077(gb|NP_465991)	CAN_9	clpP
KIPKBEJJ_02117	VFG013254(gb|WP_005694093)	CAN_9	msbB
KIPKBEJJ_02156	VFG045346(gb|WP_011149697)	CAN_9	IlpA
KIPKBEJJ_02157	VFG045346(gb|WP_011149697)	CAN_9	IlpA
KIPKBEJJ_02158	VFG045346(gb|WP_011149697)	CAN_9	IlpA
KIPKBEJJ_02222	VFG013436(gb|WP_005693550)	CAN_9	htrB
KIPKBEJJ_02290	VFG000121(gb|NP_249453)	CAN_9	algU
KIPKBEJJ_02300	VFG000331(gb|WP_005693548)	CAN_9	rfaE
KIPKBEJJ_02446	VFG013390(gb|WP_005651701)	CAN_9	lpxA
KIPKBEJJ_02446	VFG037792(gb|WP_000064875)	CAN_9	lpxA
KIPKBEJJ_02448	VFG013374(gb|WP_005693262)	CAN_9	lpxD
KIPKBEJJ_02456	VFG047512(gb|WP_003020978)	CAN_9	bioB
KIPKBEJJ_02691	VFG013265(gb|WP_005694045)	CAN_9	orfM
KIPKBEJJ_02694	VFG013418(gb|WP_005694260)	CAN_9	gmhA/lpcA
KIPKBEJJ_02767	VFG010906(gb|WP_011213314)	CAN_9	csrA
KIPKBEJJ_02768	VFG013346(gb|WP_005693178)	CAN_9	galU
KIPKBEJJ_02768	VFG038105(gb|WP_000591436)	CAN_9	galU
KIPKBEJJ_02768	VFG048990(gb|WP_001741945)	CAN_9	galF
GBKHANMN_00020	VFG013265(gb|WP_005694045)	CHN_1	orfM
GBKHANMN_00023	VFG013418(gb|WP_005694260)	CHN_1	gmhA/lpcA
GBKHANMN_00042	VFG010906(gb|WP_011213314)	CHN_1	csrA
GBKHANMN_00043	VFG013346(gb|WP_005693178)	CHN_1	galU
GBKHANMN_00043	VFG038105(gb|WP_000591436)	CHN_1	galU
GBKHANMN_00043	VFG048990(gb|WP_001741945)	CHN_1	galF
GBKHANMN_00240	VFG001089(gb|NP_464364)	CHN_1	hpt
GBKHANMN_00341	VFG013276(gb|WP_010868969)	CHN_1	opsX/rfaC
GBKHANMN_00359	VFG013236(gb|WP_005693864)	CHN_1	kdsB
GBKHANMN_00359	VFG038845(gb|WP_016351249)	CHN_1	nueA
GBKHANMN_00443	VFG013465(gb|WP_005693586)	CHN_1	kdsA
GBKHANMN_00478	VFG000478(gb|NP_459678)	CHN_1	fur
GBKHANMN_00480	VFG018241(gb|WP_001130227)	CHN_1	luxS
GBKHANMN_00559	VFG000331(gb|WP_005693548)	CHN_1	rfaE
GBKHANMN_00568	VFG000121(gb|NP_249453)	CHN_1	algU
GBKHANMN_00634	VFG013436(gb|WP_005693550)	CHN_1	htrB
GBKHANMN_00665	VFG000463(gb|NP_460019)	CHN_1	sodCI
GBKHANMN_00759	VFG006717(gb|NP_465159)	CHN_1	lap
GBKHANMN_00767	VFG000330(gb|WP_005694491)	CHN_1	kdtA
GBKHANMN_00798	VFG037100(gb|WP_010980745)	CHN_1	msrA/B(pilB
GBKHANMN_00799	VFG013482(gb|WP_164927871)	CHN_1	lsgF
GBKHANMN_00800	VFG013487(gb|WP_005694185)	CHN_1	lsgE
GBKHANMN_00802	VFG013491(gb|WP_005694186)	CHN_1	lsgD
GBKHANMN_00804	VFG013352(gb|WP_005693216)	CHN_1	HI_RS04620
GBKHANMN_00804	VFG013503(gb|WP_005694190)	CHN_1	lsgA
GBKHANMN_00805	VFG050164(gb|WP_000723250)	CHN_1	neuC
GBKHANMN_00807	VFG005894(gb|WP_000262522)	CHN_1	neuB
GBKHANMN_00807	VFG050166(gb|WP_000066003)	CHN_1	neuB
GBKHANMN_00914	VFG000348(gb|WP_005694042)	CHN_1	hxuC
GBKHANMN_00915	VFG000341(gb|WP_005694040)	CHN_1	hxuB
GBKHANMN_00916	VFG000340(gb|WP_005694039)	CHN_1	hxuA
GBKHANMN_00919	VFG042734(gb|NP_249343)	CHN_1	vfr
GBKHANMN_00930	VFG016046(gb|NP_251103)	CHN_1	pvdH
GBKHANMN_01020	VFG001967(gb|YP_002344822)	CHN_1	glf
GBKHANMN_01020	VFG002182(gb|WP_002376666)	CHN_1	cpsI
GBKHANMN_01022	VFG013368(gb|WP_005693225)	CHN_1	rffG
GBKHANMN_01134	VFG000335(gb|WP_010869142)	CHN_1	ompP5
GBKHANMN_01138	VFG000332(gb|WP_005632797)	CHN_1	rfaD
GBKHANMN_01166	VFG001153(gb|AAA20529)	CHN_1	hmw1C
GBKHANMN_01166	VFG001156(gb|AAA20526)	CHN_1	hmw2C
GBKHANMN_01181	VFG013508(gb|WP_005694200)	CHN_1	wecA
GBKHANMN_01193	VFG000255(gb|WP_002215290)	CHN_1	ctrA
GBKHANMN_01193	VFG000687(gb|AAP42180)	CHN_1	bexD'
GBKHANMN_01194	VFG000256(gb|WP_002215287)	CHN_1	ctrB
GBKHANMN_01194	VFG000686(gb|AAP42179)	CHN_1	bexC'
GBKHANMN_01195	VFG000257(gb|WP_002215286)	CHN_1	ctrC
GBKHANMN_01195	VFG000685(gb|AAP42178)	CHN_1	bexB'
GBKHANMN_01196	VFG000258(gb|WP_002224750)	CHN_1	ctrD
GBKHANMN_01196	VFG000696(gb|AAP42188)	CHN_1	bexA
GBKHANMN_01196	VFG002563(gb|WP_004194035)	CHN_1	wzt2
GBKHANMN_01228	VFG047708(gb|WP_003022611)	CHN_1	carB
GBKHANMN_01229	VFG047726(gb|WP_003013939)	CHN_1	carA
GBKHANMN_01299	VFG013476(gb|WP_032828451)	CHN_1	kpsF
GBKHANMN_01299	VFG050157(gb|WP_001331698)	CHN_1	kpsF
GBKHANMN_01323	VFG000843(gb|WP_001213545)	CHN_1	hlyD
GBKHANMN_01323	VFG000908(gb|WP_000860472)	CHN_1	hlyD
GBKHANMN_01324	VFG000841(gb|WP_000987091)	CHN_1	hlyB
GBKHANMN_01324	VFG000907(gb|WP_000376545)	CHN_1	hlyB
GBKHANMN_01324	VFG001269(gb|WP_010929996)	CHN_1	cyaB
GBKHANMN_01326	VFG000842(gb|WP_000839950)	CHN_1	hlyC
GBKHANMN_01326	VFG000905(gb|WP_001546261)	CHN_1	hlyC
GBKHANMN_01371	VFG013254(gb|WP_005694093)	CHN_1	msbB
GBKHANMN_01405	VFG000077(gb|NP_465991)	CHN_1	clpP
GBKHANMN_01411	VFG013242(gb|WP_005693863)	CHN_1	lpxK
GBKHANMN_01413	VFG002361(gb|WP_011816867)	CHN_1	galE
GBKHANMN_01413	VFG013286(gb|WP_005694325)	CHN_1	galE
GBKHANMN_01413	VFG038144(gb|WP_001062908)	CHN_1	galE
GBKHANMN_01413	VFG046645(gb|WP_003020694)	CHN_1	galE
GBKHANMN_01438	VFG039536(gb|NP_820549)	CHN_1	CBU_1566
GBKHANMN_01536	VFG045346(gb|WP_011149697)	CHN_1	IlpA
GBKHANMN_01537	VFG045346(gb|WP_011149697)	CHN_1	IlpA
GBKHANMN_01538	VFG045346(gb|WP_011149697)	CHN_1	IlpA
GBKHANMN_01687	VFG013299(gb|WP_010868996)	CHN_1	waaQ
GBKHANMN_01688	VFG013315(gb|WP_005694490)	CHN_1	lgtF
GBKHANMN_01725	VFG013412(gb|WP_005693459)	CHN_1	lpxC
GBKHANMN_01725	VFG037822(gb|WP_000240700)	CHN_1	lpxC
GBKHANMN_01760	VFG048830(gb|WP_014907233)	CHN_1	gndA
GBKHANMN_01781	VFG013390(gb|WP_005651701)	CHN_1	lpxA
GBKHANMN_01781	VFG037792(gb|WP_000064875)	CHN_1	lpxA
GBKHANMN_01783	VFG013374(gb|WP_005693262)	CHN_1	lpxD
GBKHANMN_01790	VFG047512(gb|WP_003020978)	CHN_1	bioB
GBKHANMN_01834	VFG045607(gb|WP_010948621)	CHN_1	LPG_RS14840
GBKHANMN_01848	VFG001855(gb|WP_197535493)	CHN_1	htpB
GBKHANMN_01848	VFG012095(gb|WP_003435012)	CHN_1	groEL
GBKHANMN_01888	VFG037028(gb|WP_002218620)	CHN_1	katA
GBKHANMN_01935	VFG013321(gb|WP_005693139)	CHN_1	lpxH
GBKHANMN_02179	VFG013400(gb|WP_005693429)	CHN_1	rfaF
GBKHANMN_02180	VFG000142(gb|NP_253698)	CHN_1	waaC
GBKHANMN_02184	VFG013139(gb|WP_012054749)	CHN_1	hia/hsf
GBKHANMN_02196	VFG038840(gb|WP_005300916)	CHN_1	flmH
GBKHANMN_02266	VFG013248(gb|WP_010868928)	CHN_1	msbA
GBKHANMN_02278	VFG047256(gb|WP_003027098)	CHN_1	lpxA/glmU
GBKHANMN_02363	VFG037100(gb|WP_010980745)	CHN_1	msrA/B(pilB
GBKHANMN_02429	VFG046610(gb|WP_003020688)	CHN_1	rpe
GBKHANMN_02510	VFG000259(gb|WP_002224756)	CHN_1	lipA
GBKHANMN_02510	VFG000692(gb|AAP42185)	CHN_1	hcsA'
GBKHANMN_02511	VFG000260(gb|WP_002223278)	CHN_1	lipB
GBKHANMN_02511	VFG000693(gb|AAP42186)	CHN_1	hcsB'
GBKHANMN_02513	VFG013327(gb|WP_010869047)	CHN_1	manB/yhxB
GBKHANMN_02554	VFG013384(gb|WP_010869121)	CHN_1	lpxB
GBKHANMN_02600	VFG046465(gb|WP_003028672)	CHN_1	tufA
NEBFMKCD_00008	VFG013412(gb|WP_005693459)	CHN_2	lpxC
NEBFMKCD_00008	VFG037822(gb|WP_000240700)	CHN_2	lpxC
NEBFMKCD_00095	VFG018241(gb|WP_001130227)	CHN_2	luxS
NEBFMKCD_00097	VFG000478(gb|NP_459678)	CHN_2	fur
NEBFMKCD_00132	VFG013465(gb|WP_005693586)	CHN_2	kdsA
NEBFMKCD_00217	VFG013236(gb|WP_005693864)	CHN_2	kdsB
NEBFMKCD_00217	VFG038845(gb|WP_016351249)	CHN_2	nueA
NEBFMKCD_00236	VFG013276(gb|WP_010868969)	CHN_2	opsX/rfaC
NEBFMKCD_00356	VFG013368(gb|WP_005693225)	CHN_2	rffG
NEBFMKCD_00360	VFG013482(gb|WP_164927871)	CHN_2	lsgF
NEBFMKCD_00459	VFG000331(gb|WP_005693548)	CHN_2	rfaE
NEBFMKCD_00468	VFG000121(gb|NP_249453)	CHN_2	algU
NEBFMKCD_00535	VFG013436(gb|WP_005693550)	CHN_2	htrB
NEBFMKCD_00612	VFG039536(gb|NP_820549)	CHN_2	CBU_1566
NEBFMKCD_00648	VFG002361(gb|WP_011816867)	CHN_2	galE
NEBFMKCD_00648	VFG013286(gb|WP_005694325)	CHN_2	galE
NEBFMKCD_00648	VFG038144(gb|WP_001062908)	CHN_2	galE
NEBFMKCD_00648	VFG046645(gb|WP_003020694)	CHN_2	galE
NEBFMKCD_00650	VFG013242(gb|WP_005693863)	CHN_2	lpxK
NEBFMKCD_00656	VFG000077(gb|NP_465991)	CHN_2	clpP
NEBFMKCD_00689	VFG013254(gb|WP_005694093)	CHN_2	msbB
NEBFMKCD_00844	VFG013299(gb|WP_010868996)	CHN_2	waaQ
NEBFMKCD_00845	VFG013315(gb|WP_005694490)	CHN_2	lgtF
NEBFMKCD_00906	VFG047512(gb|WP_003020978)	CHN_2	bioB
NEBFMKCD_00913	VFG013374(gb|WP_005693262)	CHN_2	lpxD
NEBFMKCD_00915	VFG013390(gb|WP_005651701)	CHN_2	lpxA
NEBFMKCD_00915	VFG037792(gb|WP_000064875)	CHN_2	lpxA
NEBFMKCD_01017	VFG047726(gb|WP_003013939)	CHN_2	carA
NEBFMKCD_01018	VFG047708(gb|WP_003022611)	CHN_2	carB
NEBFMKCD_01047	VFG000258(gb|WP_002224750)	CHN_2	ctrD
NEBFMKCD_01047	VFG000696(gb|AAP42188)	CHN_2	bexA
NEBFMKCD_01047	VFG002563(gb|WP_004194035)	CHN_2	wzt2
NEBFMKCD_01048	VFG000257(gb|WP_002215286)	CHN_2	ctrC
NEBFMKCD_01048	VFG000685(gb|AAP42178)	CHN_2	bexB'
NEBFMKCD_01049	VFG000256(gb|WP_002215287)	CHN_2	ctrB
NEBFMKCD_01049	VFG000686(gb|AAP42179)	CHN_2	bexC'
NEBFMKCD_01050	VFG000255(gb|WP_002215290)	CHN_2	ctrA
NEBFMKCD_01050	VFG000687(gb|AAP42180)	CHN_2	bexD'
NEBFMKCD_01056	VFG001373(gb|WP_000758382)	CHN_2	cps4I
NEBFMKCD_01057	VFG000259(gb|WP_002224756)	CHN_2	lipA
NEBFMKCD_01057	VFG000692(gb|AAP42185)	CHN_2	hcsA'
NEBFMKCD_01058	VFG000260(gb|WP_002223278)	CHN_2	lipB
NEBFMKCD_01058	VFG000693(gb|AAP42186)	CHN_2	hcsB'
NEBFMKCD_01060	VFG013327(gb|WP_010869047)	CHN_2	manB/yhxB
NEBFMKCD_01100	VFG013265(gb|WP_005694045)	CHN_2	orfM
NEBFMKCD_01103	VFG013418(gb|WP_005694260)	CHN_2	gmhA/lpcA
NEBFMKCD_01122	VFG010906(gb|WP_011213314)	CHN_2	csrA
NEBFMKCD_01123	VFG013346(gb|WP_005693178)	CHN_2	galU
NEBFMKCD_01123	VFG038105(gb|WP_000591436)	CHN_2	galU
NEBFMKCD_01123	VFG048990(gb|WP_001741945)	CHN_2	galF
NEBFMKCD_01218	VFG037028(gb|WP_002218620)	CHN_2	katA
NEBFMKCD_01237	VFG038840(gb|WP_005300916)	CHN_2	flmH
NEBFMKCD_01277	VFG046610(gb|WP_003020688)	CHN_2	rpe
NEBFMKCD_01340	VFG000335(gb|WP_010869142)	CHN_2	ompP5
NEBFMKCD_01344	VFG000332(gb|WP_005632797)	CHN_2	rfaD
NEBFMKCD_01371	VFG001153(gb|AAA20529)	CHN_2	hmw1C
NEBFMKCD_01371	VFG001156(gb|AAA20526)	CHN_2	hmw2C
NEBFMKCD_01386	VFG013508(gb|WP_005694200)	CHN_2	wecA
NEBFMKCD_01405	VFG005894(gb|WP_000262522)	CHN_2	neuB
NEBFMKCD_01405	VFG050166(gb|WP_000066003)	CHN_2	neuB
NEBFMKCD_01407	VFG050164(gb|WP_000723250)	CHN_2	neuC
NEBFMKCD_01408	VFG013352(gb|WP_005693216)	CHN_2	HI_RS04620
NEBFMKCD_01408	VFG013503(gb|WP_005694190)	CHN_2	lsgA
NEBFMKCD_01410	VFG013491(gb|WP_005694186)	CHN_2	lsgD
NEBFMKCD_01412	VFG013487(gb|WP_005694185)	CHN_2	lsgE
NEBFMKCD_01413	VFG013482(gb|WP_164927871)	CHN_2	lsgF
NEBFMKCD_01414	VFG037100(gb|WP_010980745)	CHN_2	msrA/B(pilB
NEBFMKCD_01445	VFG000330(gb|WP_005694491)	CHN_2	kdtA
NEBFMKCD_01453	VFG006717(gb|NP_465159)	CHN_2	lap
NEBFMKCD_01504	VFG016046(gb|NP_251103)	CHN_2	pvdH
NEBFMKCD_01519	VFG042734(gb|NP_249343)	CHN_2	vfr
NEBFMKCD_01522	VFG000340(gb|WP_005694039)	CHN_2	hxuA
NEBFMKCD_01523	VFG000341(gb|WP_005694040)	CHN_2	hxuB
NEBFMKCD_01524	VFG000348(gb|WP_005694042)	CHN_2	hxuC
NEBFMKCD_01644	VFG047256(gb|WP_003027098)	CHN_2	lpxA/glmU
NEBFMKCD_01656	VFG013248(gb|WP_010868928)	CHN_2	msbA
NEBFMKCD_01751	VFG046465(gb|WP_003028672)	CHN_2	tufA
NEBFMKCD_01773	VFG000843(gb|WP_001213545)	CHN_2	hlyD
NEBFMKCD_01773	VFG000908(gb|WP_000860472)	CHN_2	hlyD
NEBFMKCD_01774	VFG000841(gb|WP_000987091)	CHN_2	hlyB
NEBFMKCD_01774	VFG000907(gb|WP_000376545)	CHN_2	hlyB
NEBFMKCD_01774	VFG001269(gb|WP_010929996)	CHN_2	cyaB
NEBFMKCD_01776	VFG000842(gb|WP_000839950)	CHN_2	hlyC
NEBFMKCD_01776	VFG000905(gb|WP_001546261)	CHN_2	hlyC
NEBFMKCD_02025	VFG001855(gb|WP_197535493)	CHN_2	htpB
NEBFMKCD_02025	VFG012095(gb|WP_003435012)	CHN_2	groEL
NEBFMKCD_02092	VFG045346(gb|WP_011149697)	CHN_2	IlpA
NEBFMKCD_02093	VFG045346(gb|WP_011149697)	CHN_2	IlpA
NEBFMKCD_02094	VFG045346(gb|WP_011149697)	CHN_2	IlpA
NEBFMKCD_02126	VFG048830(gb|WP_014907233)	CHN_2	gndA
NEBFMKCD_02223	VFG037100(gb|WP_010980745)	CHN_2	msrA/B(pilB
NEBFMKCD_02226	VFG013384(gb|WP_010869121)	CHN_2	lpxB
NEBFMKCD_02338	VFG045607(gb|WP_010948621)	CHN_2	LPG_RS14840
NEBFMKCD_02352	VFG000142(gb|NP_253698)	CHN_2	waaC
NEBFMKCD_02353	VFG013400(gb|WP_005693429)	CHN_2	rfaF
NEBFMKCD_02378	VFG013476(gb|WP_032828451)	CHN_2	kpsF
NEBFMKCD_02378	VFG050157(gb|WP_001331698)	CHN_2	kpsF
NEBFMKCD_02394	VFG046465(gb|WP_003028672)	CHN_2	tufA
NEBFMKCD_02437	VFG013321(gb|WP_005693139)	CHN_2	lpxH
CLHBMKBP_00054	VFG013276(gb|WP_010868969)	CHN_3	opsX/rfaC
CLHBMKBP_00073	VFG013236(gb|WP_005693864)	CHN_3	kdsB
CLHBMKBP_00073	VFG038845(gb|WP_016351249)	CHN_3	nueA
CLHBMKBP_00157	VFG013465(gb|WP_005693586)	CHN_3	kdsA
CLHBMKBP_00192	VFG000478(gb|NP_459678)	CHN_3	fur
CLHBMKBP_00194	VFG018241(gb|WP_001130227)	CHN_3	luxS
CLHBMKBP_00310	VFG047256(gb|WP_003027098)	CHN_3	lpxA/glmU
CLHBMKBP_00322	VFG013248(gb|WP_010868928)	CHN_3	msbA
CLHBMKBP_00342	VFG013299(gb|WP_010868996)	CHN_3	waaQ
CLHBMKBP_00343	VFG013315(gb|WP_005694490)	CHN_3	lgtF
CLHBMKBP_00406	VFG047512(gb|WP_003020978)	CHN_3	bioB
CLHBMKBP_00413	VFG013374(gb|WP_005693262)	CHN_3	lpxD
CLHBMKBP_00415	VFG013390(gb|WP_005651701)	CHN_3	lpxA
CLHBMKBP_00415	VFG037792(gb|WP_000064875)	CHN_3	lpxA
CLHBMKBP_00534	VFG013482(gb|WP_164927871)	CHN_3	lsgF
CLHBMKBP_00538	VFG013368(gb|WP_005693225)	CHN_3	rffG
CLHBMKBP_00626	VFG000331(gb|WP_005693548)	CHN_3	rfaE
CLHBMKBP_00635	VFG000121(gb|NP_249453)	CHN_3	algU
CLHBMKBP_00703	VFG013436(gb|WP_005693550)	CHN_3	htrB
CLHBMKBP_00823	VFG006717(gb|NP_465159)	CHN_3	lap
CLHBMKBP_00831	VFG000330(gb|WP_005694491)	CHN_3	kdtA
CLHBMKBP_00862	VFG037100(gb|WP_010980745)	CHN_3	msrA/B(pilB
CLHBMKBP_00863	VFG013482(gb|WP_164927871)	CHN_3	lsgF
CLHBMKBP_00864	VFG013487(gb|WP_005694185)	CHN_3	lsgE
CLHBMKBP_00866	VFG013491(gb|WP_005694186)	CHN_3	lsgD
CLHBMKBP_00868	VFG013352(gb|WP_005693216)	CHN_3	HI_RS04620
CLHBMKBP_00868	VFG013503(gb|WP_005694190)	CHN_3	lsgA
CLHBMKBP_00869	VFG050164(gb|WP_000723250)	CHN_3	neuC
CLHBMKBP_00871	VFG005894(gb|WP_000262522)	CHN_3	neuB
CLHBMKBP_00871	VFG050166(gb|WP_000066003)	CHN_3	neuB
CLHBMKBP_00992	VFG013327(gb|WP_010869047)	CHN_3	manB/yhxB
CLHBMKBP_00993	VFG000260(gb|WP_002223278)	CHN_3	lipB
CLHBMKBP_00993	VFG000693(gb|AAP42186)	CHN_3	hcsB'
CLHBMKBP_00994	VFG000259(gb|WP_002224756)	CHN_3	lipA
CLHBMKBP_00994	VFG000692(gb|AAP42185)	CHN_3	hcsA'
CLHBMKBP_00995	VFG001373(gb|WP_000758382)	CHN_3	cps4I
CLHBMKBP_01002	VFG000255(gb|WP_002215290)	CHN_3	ctrA
CLHBMKBP_01002	VFG000687(gb|AAP42180)	CHN_3	bexD'
CLHBMKBP_01003	VFG000256(gb|WP_002215287)	CHN_3	ctrB
CLHBMKBP_01003	VFG000686(gb|AAP42179)	CHN_3	bexC'
CLHBMKBP_01004	VFG000257(gb|WP_002215286)	CHN_3	ctrC
CLHBMKBP_01004	VFG000685(gb|AAP42178)	CHN_3	bexB'
CLHBMKBP_01005	VFG000258(gb|WP_002224750)	CHN_3	ctrD
CLHBMKBP_01005	VFG000696(gb|AAP42188)	CHN_3	bexA
CLHBMKBP_01005	VFG002563(gb|WP_004194035)	CHN_3	wzt2
CLHBMKBP_01035	VFG047708(gb|WP_003022611)	CHN_3	carB
CLHBMKBP_01036	VFG047726(gb|WP_003013939)	CHN_3	carA
CLHBMKBP_01106	VFG013346(gb|WP_005693178)	CHN_3	galU
CLHBMKBP_01106	VFG038105(gb|WP_000591436)	CHN_3	galU
CLHBMKBP_01106	VFG048990(gb|WP_001741945)	CHN_3	galF
CLHBMKBP_01107	VFG010906(gb|WP_011213314)	CHN_3	csrA
CLHBMKBP_01126	VFG013418(gb|WP_005694260)	CHN_3	gmhA/lpcA
CLHBMKBP_01129	VFG013265(gb|WP_005694045)	CHN_3	orfM
CLHBMKBP_01236	VFG002361(gb|WP_011816867)	CHN_3	galE
CLHBMKBP_01236	VFG013286(gb|WP_005694325)	CHN_3	galE
CLHBMKBP_01236	VFG038144(gb|WP_001062908)	CHN_3	galE
CLHBMKBP_01236	VFG046645(gb|WP_003020694)	CHN_3	galE
CLHBMKBP_01238	VFG013242(gb|WP_005693863)	CHN_3	lpxK
CLHBMKBP_01244	VFG000077(gb|NP_465991)	CHN_3	clpP
CLHBMKBP_01277	VFG013254(gb|WP_005694093)	CHN_3	msbB
CLHBMKBP_01345	VFG000335(gb|WP_010869142)	CHN_3	ompP5
CLHBMKBP_01349	VFG000332(gb|WP_005632797)	CHN_3	rfaD
CLHBMKBP_01377	VFG001153(gb|AAA20529)	CHN_3	hmw1C
CLHBMKBP_01377	VFG001156(gb|AAA20526)	CHN_3	hmw2C
CLHBMKBP_01392	VFG013508(gb|WP_005694200)	CHN_3	wecA
CLHBMKBP_01462	VFG000842(gb|WP_000839950)	CHN_3	hlyC
CLHBMKBP_01462	VFG000905(gb|WP_001546261)	CHN_3	hlyC
CLHBMKBP_01464	VFG000841(gb|WP_000987091)	CHN_3	hlyB
CLHBMKBP_01464	VFG000907(gb|WP_000376545)	CHN_3	hlyB
CLHBMKBP_01464	VFG001269(gb|WP_010929996)	CHN_3	cyaB
CLHBMKBP_01465	VFG000843(gb|WP_001213545)	CHN_3	hlyD
CLHBMKBP_01465	VFG000908(gb|WP_000860472)	CHN_3	hlyD
CLHBMKBP_01489	VFG013476(gb|WP_032828451)	CHN_3	kpsF
CLHBMKBP_01489	VFG050157(gb|WP_001331698)	CHN_3	kpsF
CLHBMKBP_01720	VFG046465(gb|WP_003028672)	CHN_3	tufA
CLHBMKBP_01823	VFG048830(gb|WP_014907233)	CHN_3	gndA
CLHBMKBP_01858	VFG016046(gb|NP_251103)	CHN_3	pvdH
CLHBMKBP_01873	VFG042734(gb|NP_249343)	CHN_3	vfr
CLHBMKBP_01877	VFG000340(gb|WP_005694039)	CHN_3	hxuA
CLHBMKBP_01878	VFG000341(gb|WP_005694040)	CHN_3	hxuB
CLHBMKBP_01879	VFG000348(gb|WP_005694042)	CHN_3	hxuC
CLHBMKBP_01891	VFG013321(gb|WP_005693139)	CHN_3	lpxH
CLHBMKBP_01936	VFG037028(gb|WP_002218620)	CHN_3	katA
CLHBMKBP_01961	VFG045346(gb|WP_011149697)	CHN_3	IlpA
CLHBMKBP_01962	VFG045346(gb|WP_011149697)	CHN_3	IlpA
CLHBMKBP_01963	VFG045346(gb|WP_011149697)	CHN_3	IlpA
CLHBMKBP_02030	VFG039536(gb|NP_820549)	CHN_3	CBU_1566
CLHBMKBP_02072	VFG001855(gb|WP_197535493)	CHN_3	htpB
CLHBMKBP_02072	VFG012095(gb|WP_003435012)	CHN_3	groEL
CLHBMKBP_02089	VFG046610(gb|WP_003020688)	CHN_3	rpe
CLHBMKBP_02139	VFG013412(gb|WP_005693459)	CHN_3	lpxC
CLHBMKBP_02139	VFG037822(gb|WP_000240700)	CHN_3	lpxC
CLHBMKBP_02182	VFG037100(gb|WP_010980745)	CHN_3	msrA/B(pilB
CLHBMKBP_02222	VFG038840(gb|WP_005300916)	CHN_3	flmH
CLHBMKBP_02245	VFG045607(gb|WP_010948621)	CHN_3	LPG_RS14840
CLHBMKBP_02308	VFG013400(gb|WP_005693429)	CHN_3	rfaF
CLHBMKBP_02309	VFG000142(gb|NP_253698)	CHN_3	waaC
CLHBMKBP_02358	VFG046465(gb|WP_003028672)	CHN_3	tufA
CLHBMKBP_02406	VFG013384(gb|WP_010869121)	CHN_3	lpxB
IDONBFOA_00079	VFG013482(gb|WP_164927871)	CHN_4	lsgF
IDONBFOA_00083	VFG013368(gb|WP_005693225)	CHN_4	rffG
IDONBFOA_00188	VFG013436(gb|WP_005693550)	CHN_4	htrB
IDONBFOA_00255	VFG000121(gb|NP_249453)	CHN_4	algU
IDONBFOA_00264	VFG000331(gb|WP_005693548)	CHN_4	rfaE
IDONBFOA_00336	VFG013465(gb|WP_005693586)	CHN_4	kdsA
IDONBFOA_00371	VFG000478(gb|NP_459678)	CHN_4	fur
IDONBFOA_00373	VFG018241(gb|WP_001130227)	CHN_4	luxS
IDONBFOA_00443	VFG013299(gb|WP_010868996)	CHN_4	waaQ
IDONBFOA_00444	VFG013315(gb|WP_005694490)	CHN_4	lgtF
IDONBFOA_00504	VFG047512(gb|WP_003020978)	CHN_4	bioB
IDONBFOA_00511	VFG013374(gb|WP_005693262)	CHN_4	lpxD
IDONBFOA_00513	VFG013390(gb|WP_005651701)	CHN_4	lpxA
IDONBFOA_00513	VFG037792(gb|WP_000064875)	CHN_4	lpxA
IDONBFOA_00601	VFG013236(gb|WP_005693864)	CHN_4	kdsB
IDONBFOA_00601	VFG038845(gb|WP_016351249)	CHN_4	nueA
IDONBFOA_00620	VFG013276(gb|WP_010868969)	CHN_4	opsX/rfaC
IDONBFOA_00689	VFG046610(gb|WP_003020688)	CHN_4	rpe
IDONBFOA_00728	VFG038840(gb|WP_005300916)	CHN_4	flmH
IDONBFOA_00747	VFG037028(gb|WP_002218620)	CHN_4	katA
IDONBFOA_00945	VFG047726(gb|WP_003013939)	CHN_4	carA
IDONBFOA_00946	VFG047708(gb|WP_003022611)	CHN_4	carB
IDONBFOA_00974	VFG000258(gb|WP_002224750)	CHN_4	ctrD
IDONBFOA_00974	VFG000696(gb|AAP42188)	CHN_4	bexA
IDONBFOA_00974	VFG002563(gb|WP_004194035)	CHN_4	wzt2
IDONBFOA_00975	VFG000257(gb|WP_002215286)	CHN_4	ctrC
IDONBFOA_00975	VFG000685(gb|AAP42178)	CHN_4	bexB'
IDONBFOA_00976	VFG000256(gb|WP_002215287)	CHN_4	ctrB
IDONBFOA_00976	VFG000686(gb|AAP42179)	CHN_4	bexC'
IDONBFOA_00977	VFG000255(gb|WP_002215290)	CHN_4	ctrA
IDONBFOA_00977	VFG000687(gb|AAP42180)	CHN_4	bexD'
IDONBFOA_00981	VFG000259(gb|WP_002224756)	CHN_4	lipA
IDONBFOA_00981	VFG000692(gb|AAP42185)	CHN_4	hcsA'
IDONBFOA_00982	VFG000260(gb|WP_002223278)	CHN_4	lipB
IDONBFOA_00982	VFG000693(gb|AAP42186)	CHN_4	hcsB'
IDONBFOA_00984	VFG013327(gb|WP_010869047)	CHN_4	manB/yhxB
IDONBFOA_01011	VFG013346(gb|WP_005693178)	CHN_4	galU
IDONBFOA_01011	VFG038105(gb|WP_000591436)	CHN_4	galU
IDONBFOA_01011	VFG048990(gb|WP_001741945)	CHN_4	galF
IDONBFOA_01012	VFG010906(gb|WP_011213314)	CHN_4	csrA
IDONBFOA_01083	VFG013418(gb|WP_005694260)	CHN_4	gmhA/lpcA
IDONBFOA_01086	VFG013265(gb|WP_005694045)	CHN_4	orfM
IDONBFOA_01130	VFG013254(gb|WP_005694093)	CHN_4	msbB
IDONBFOA_01166	VFG000077(gb|NP_465991)	CHN_4	clpP
IDONBFOA_01172	VFG013242(gb|WP_005693863)	CHN_4	lpxK
IDONBFOA_01174	VFG002361(gb|WP_011816867)	CHN_4	galE
IDONBFOA_01174	VFG013286(gb|WP_005694325)	CHN_4	galE
IDONBFOA_01174	VFG038144(gb|WP_001062908)	CHN_4	galE
IDONBFOA_01174	VFG046645(gb|WP_003020694)	CHN_4	galE
IDONBFOA_01253	VFG000335(gb|WP_010869142)	CHN_4	ompP5
IDONBFOA_01257	VFG000332(gb|WP_005632797)	CHN_4	rfaD
IDONBFOA_01284	VFG001153(gb|AAA20529)	CHN_4	hmw1C
IDONBFOA_01284	VFG001156(gb|AAA20526)	CHN_4	hmw2C
IDONBFOA_01299	VFG013508(gb|WP_005694200)	CHN_4	wecA
IDONBFOA_01470	VFG013476(gb|WP_032828451)	CHN_4	kpsF
IDONBFOA_01470	VFG050157(gb|WP_001331698)	CHN_4	kpsF
IDONBFOA_01494	VFG000843(gb|WP_001213545)	CHN_4	hlyD
IDONBFOA_01494	VFG000908(gb|WP_000860472)	CHN_4	hlyD
IDONBFOA_01495	VFG000841(gb|WP_000987091)	CHN_4	hlyB
IDONBFOA_01495	VFG000907(gb|WP_000376545)	CHN_4	hlyB
IDONBFOA_01495	VFG001269(gb|WP_010929996)	CHN_4	cyaB
IDONBFOA_01497	VFG000905(gb|WP_001546261)	CHN_4	hlyC
IDONBFOA_01676	VFG047256(gb|WP_003027098)	CHN_4	lpxA/glmU
IDONBFOA_01688	VFG013248(gb|WP_010868928)	CHN_4	msbA
IDONBFOA_01918	VFG037100(gb|WP_010980745)	CHN_4	msrA/B(pilB
IDONBFOA_01919	VFG013482(gb|WP_164927871)	CHN_4	lsgF
IDONBFOA_01920	VFG013487(gb|WP_005694185)	CHN_4	lsgE
IDONBFOA_01922	VFG013491(gb|WP_005694186)	CHN_4	lsgD
IDONBFOA_01924	VFG013352(gb|WP_005693216)	CHN_4	HI_RS04620
IDONBFOA_01924	VFG013503(gb|WP_005694190)	CHN_4	lsgA
IDONBFOA_01925	VFG050164(gb|WP_000723250)	CHN_4	neuC
IDONBFOA_01927	VFG005894(gb|WP_000262522)	CHN_4	neuB
IDONBFOA_01927	VFG050166(gb|WP_000066003)	CHN_4	neuB
IDONBFOA_01944	VFG000348(gb|WP_005694042)	CHN_4	hxuC
IDONBFOA_01945	VFG000341(gb|WP_005694040)	CHN_4	hxuB
IDONBFOA_01946	VFG000340(gb|WP_005694039)	CHN_4	hxuA
IDONBFOA_01949	VFG042734(gb|NP_249343)	CHN_4	vfr
IDONBFOA_01964	VFG016046(gb|NP_251103)	CHN_4	pvdH
IDONBFOA_01999	VFG045346(gb|WP_011149697)	CHN_4	IlpA
IDONBFOA_02000	VFG045346(gb|WP_011149697)	CHN_4	IlpA
IDONBFOA_02001	VFG045346(gb|WP_011149697)	CHN_4	IlpA
IDONBFOA_02061	VFG006717(gb|NP_465159)	CHN_4	lap
IDONBFOA_02069	VFG000330(gb|WP_005694491)	CHN_4	kdtA
IDONBFOA_02088	VFG048830(gb|WP_014907233)	CHN_4	gndA
IDONBFOA_02132	VFG039536(gb|NP_820549)	CHN_4	CBU_1566
IDONBFOA_02173	VFG001855(gb|WP_197535493)	CHN_4	htpB
IDONBFOA_02173	VFG012095(gb|WP_003435012)	CHN_4	groEL
IDONBFOA_02236	VFG013412(gb|WP_005693459)	CHN_4	lpxC
IDONBFOA_02236	VFG037822(gb|WP_000240700)	CHN_4	lpxC
IDONBFOA_02358	VFG013384(gb|WP_010869121)	CHN_4	lpxB
IDONBFOA_02361	VFG037100(gb|WP_010980745)	CHN_4	msrA/B(pilB
IDONBFOA_02437	VFG045607(gb|WP_010948621)	CHN_4	LPG_RS14840
IDONBFOA_02474	VFG013400(gb|WP_005693429)	CHN_4	rfaF
IDONBFOA_02475	VFG000142(gb|NP_253698)	CHN_4	waaC
IDONBFOA_02570	VFG013321(gb|WP_005693139)	CHN_4	lpxH
MOHDHEPF_00072	VFG013276(gb|WP_010868969)	CHN_5	opsX/rfaC
MOHDHEPF_00091	VFG013236(gb|WP_005693864)	CHN_5	kdsB
MOHDHEPF_00091	VFG038845(gb|WP_016351249)	CHN_5	nueA
MOHDHEPF_00174	VFG013465(gb|WP_005693586)	CHN_5	kdsA
MOHDHEPF_00209	VFG000478(gb|NP_459678)	CHN_5	fur
MOHDHEPF_00211	VFG018241(gb|WP_001130227)	CHN_5	luxS
MOHDHEPF_00290	VFG000331(gb|WP_005693548)	CHN_5	rfaE
MOHDHEPF_00300	VFG000121(gb|NP_249453)	CHN_5	algU
MOHDHEPF_00367	VFG013436(gb|WP_005693550)	CHN_5	htrB
MOHDHEPF_00398	VFG000463(gb|NP_460019)	CHN_5	sodCI
MOHDHEPF_00500	VFG000348(gb|WP_005694042)	CHN_5	hxuC
MOHDHEPF_00501	VFG000341(gb|WP_005694040)	CHN_5	hxuB
MOHDHEPF_00502	VFG000340(gb|WP_005694039)	CHN_5	hxuA
MOHDHEPF_00505	VFG042734(gb|NP_249343)	CHN_5	vfr
MOHDHEPF_00516	VFG016046(gb|NP_251103)	CHN_5	pvdH
MOHDHEPF_00613	VFG013368(gb|WP_005693225)	CHN_5	rffG
MOHDHEPF_00615	VFG001967(gb|YP_002344822)	CHN_5	glf
MOHDHEPF_00615	VFG002182(gb|WP_002376666)	CHN_5	cpsI
MOHDHEPF_00703	VFG001089(gb|NP_464364)	CHN_5	hpt
MOHDHEPF_00898	VFG013346(gb|WP_005693178)	CHN_5	galU
MOHDHEPF_00898	VFG038105(gb|WP_000591436)	CHN_5	galU
MOHDHEPF_00898	VFG048990(gb|WP_001741945)	CHN_5	galF
MOHDHEPF_00899	VFG010906(gb|WP_011213314)	CHN_5	csrA
MOHDHEPF_00946	VFG045607(gb|WP_010948621)	CHN_5	LPG_RS14840
MOHDHEPF_00996	VFG006717(gb|NP_465159)	CHN_5	lap
MOHDHEPF_01004	VFG000330(gb|WP_005694491)	CHN_5	kdtA
MOHDHEPF_01035	VFG037100(gb|WP_010980745)	CHN_5	msrA/B(pilB
MOHDHEPF_01036	VFG013482(gb|WP_164927871)	CHN_5	lsgF
MOHDHEPF_01037	VFG013487(gb|WP_005694185)	CHN_5	lsgE
MOHDHEPF_01039	VFG013491(gb|WP_005694186)	CHN_5	lsgD
MOHDHEPF_01041	VFG013352(gb|WP_005693216)	CHN_5	HI_RS04620
MOHDHEPF_01041	VFG013503(gb|WP_005694190)	CHN_5	lsgA
MOHDHEPF_01042	VFG050164(gb|WP_000723250)	CHN_5	neuC
MOHDHEPF_01044	VFG005894(gb|WP_000262522)	CHN_5	neuB
MOHDHEPF_01044	VFG050166(gb|WP_000066003)	CHN_5	neuB
MOHDHEPF_01069	VFG013315(gb|WP_005694490)	CHN_5	lgtF
MOHDHEPF_01070	VFG013299(gb|WP_010868996)	CHN_5	waaQ
MOHDHEPF_01242	VFG047726(gb|WP_003013939)	CHN_5	carA
MOHDHEPF_01243	VFG047708(gb|WP_003022611)	CHN_5	carB
MOHDHEPF_01275	VFG000258(gb|WP_002224750)	CHN_5	ctrD
MOHDHEPF_01275	VFG000696(gb|AAP42188)	CHN_5	bexA
MOHDHEPF_01275	VFG002563(gb|WP_004194035)	CHN_5	wzt2
MOHDHEPF_01276	VFG000257(gb|WP_002215286)	CHN_5	ctrC
MOHDHEPF_01276	VFG000685(gb|AAP42178)	CHN_5	bexB'
MOHDHEPF_01277	VFG000256(gb|WP_002215287)	CHN_5	ctrB
MOHDHEPF_01277	VFG000686(gb|AAP42179)	CHN_5	bexC'
MOHDHEPF_01278	VFG000255(gb|WP_002215290)	CHN_5	ctrA
MOHDHEPF_01278	VFG000687(gb|AAP42180)	CHN_5	bexD'
MOHDHEPF_01299	VFG013476(gb|WP_032828451)	CHN_5	kpsF
MOHDHEPF_01299	VFG050157(gb|WP_001331698)	CHN_5	kpsF
MOHDHEPF_01323	VFG000843(gb|WP_001213545)	CHN_5	hlyD
MOHDHEPF_01323	VFG000908(gb|WP_000860472)	CHN_5	hlyD
MOHDHEPF_01324	VFG000841(gb|WP_000987091)	CHN_5	hlyB
MOHDHEPF_01324	VFG000907(gb|WP_000376545)	CHN_5	hlyB
MOHDHEPF_01324	VFG001269(gb|WP_010929996)	CHN_5	cyaB
MOHDHEPF_01326	VFG000842(gb|WP_000839950)	CHN_5	hlyC
MOHDHEPF_01326	VFG000905(gb|WP_001546261)	CHN_5	hlyC
MOHDHEPF_01371	VFG013508(gb|WP_005694200)	CHN_5	wecA
MOHDHEPF_01412	VFG000332(gb|WP_005632797)	CHN_5	rfaD
MOHDHEPF_01416	VFG000335(gb|WP_010869142)	CHN_5	ompP5
MOHDHEPF_01451	VFG002361(gb|WP_011816867)	CHN_5	galE
MOHDHEPF_01451	VFG013286(gb|WP_005694325)	CHN_5	galE
MOHDHEPF_01451	VFG038144(gb|WP_001062908)	CHN_5	galE
MOHDHEPF_01451	VFG046645(gb|WP_003020694)	CHN_5	galE
MOHDHEPF_01453	VFG013242(gb|WP_005693863)	CHN_5	lpxK
MOHDHEPF_01459	VFG000077(gb|NP_465991)	CHN_5	clpP
MOHDHEPF_01494	VFG013254(gb|WP_005694093)	CHN_5	msbB
MOHDHEPF_01510	VFG039536(gb|NP_820549)	CHN_5	CBU_1566
MOHDHEPF_01617	VFG045346(gb|WP_011149697)	CHN_5	IlpA
MOHDHEPF_01618	VFG045346(gb|WP_011149697)	CHN_5	IlpA
MOHDHEPF_01619	VFG045346(gb|WP_011149697)	CHN_5	IlpA
MOHDHEPF_01665	VFG013412(gb|WP_005693459)	CHN_5	lpxC
MOHDHEPF_01665	VFG037822(gb|WP_000240700)	CHN_5	lpxC
MOHDHEPF_01700	VFG048830(gb|WP_014907233)	CHN_5	gndA
MOHDHEPF_01729	VFG047512(gb|WP_003020978)	CHN_5	bioB
MOHDHEPF_01736	VFG013374(gb|WP_005693262)	CHN_5	lpxD
MOHDHEPF_01738	VFG013390(gb|WP_005651701)	CHN_5	lpxA
MOHDHEPF_01738	VFG037792(gb|WP_000064875)	CHN_5	lpxA
MOHDHEPF_01830	VFG013418(gb|WP_005694260)	CHN_5	gmhA/lpcA
MOHDHEPF_01833	VFG013265(gb|WP_005694045)	CHN_5	orfM
MOHDHEPF_01857	VFG037028(gb|WP_002218620)	CHN_5	katA
MOHDHEPF_01922	VFG038840(gb|WP_005300916)	CHN_5	flmH
MOHDHEPF_01934	VFG013139(gb|WP_012054749)	CHN_5	hia/hsf
MOHDHEPF_02140	VFG013248(gb|WP_010868928)	CHN_5	msbA
MOHDHEPF_02152	VFG047256(gb|WP_003027098)	CHN_5	lpxA/glmU
MOHDHEPF_02184	VFG001855(gb|WP_197535493)	CHN_5	htpB
MOHDHEPF_02184	VFG012095(gb|WP_003435012)	CHN_5	groEL
MOHDHEPF_02244	VFG037100(gb|WP_010980745)	CHN_5	msrA/B(pilB
MOHDHEPF_02330	VFG046610(gb|WP_003020688)	CHN_5	rpe
MOHDHEPF_02357	VFG013400(gb|WP_005693429)	CHN_5	rfaF
MOHDHEPF_02358	VFG000142(gb|NP_253698)	CHN_5	waaC
MOHDHEPF_02445	VFG000259(gb|WP_002224756)	CHN_5	lipA
MOHDHEPF_02445	VFG000692(gb|AAP42185)	CHN_5	hcsA'
MOHDHEPF_02446	VFG000260(gb|WP_002223278)	CHN_5	lipB
MOHDHEPF_02446	VFG000693(gb|AAP42186)	CHN_5	hcsB'
MOHDHEPF_02448	VFG013327(gb|WP_010869047)	CHN_5	manB/yhxB
MOHDHEPF_02497	VFG013321(gb|WP_005693139)	CHN_5	lpxH
MOHDHEPF_02506	VFG013384(gb|WP_010869121)	CHN_5	lpxB
MOHDHEPF_02518	VFG046465(gb|WP_003028672)	CHN_5	tufA
JODOOBAM_00020	VFG013265(gb|WP_005694045)	CHN_6	orfM
JODOOBAM_00023	VFG013418(gb|WP_005694260)	CHN_6	gmhA/lpcA
JODOOBAM_00042	VFG010906(gb|WP_011213314)	CHN_6	csrA
JODOOBAM_00043	VFG013346(gb|WP_005693178)	CHN_6	galU
JODOOBAM_00043	VFG038105(gb|WP_000591436)	CHN_6	galU
JODOOBAM_00043	VFG048990(gb|WP_001741945)	CHN_6	galF
JODOOBAM_00240	VFG001089(gb|NP_464364)	CHN_6	hpt
JODOOBAM_00341	VFG013276(gb|WP_010868969)	CHN_6	opsX/rfaC
JODOOBAM_00359	VFG013236(gb|WP_005693864)	CHN_6	kdsB
JODOOBAM_00359	VFG038845(gb|WP_016351249)	CHN_6	nueA
JODOOBAM_00443	VFG013465(gb|WP_005693586)	CHN_6	kdsA
JODOOBAM_00478	VFG000478(gb|NP_459678)	CHN_6	fur
JODOOBAM_00480	VFG018241(gb|WP_001130227)	CHN_6	luxS
JODOOBAM_00551	VFG000463(gb|NP_460019)	CHN_6	sodCI
JODOOBAM_00582	VFG013436(gb|WP_005693550)	CHN_6	htrB
JODOOBAM_00648	VFG000121(gb|NP_249453)	CHN_6	algU
JODOOBAM_00657	VFG000331(gb|WP_005693548)	CHN_6	rfaE
JODOOBAM_00689	VFG005894(gb|WP_000262522)	CHN_6	neuB
JODOOBAM_00689	VFG050166(gb|WP_000066003)	CHN_6	neuB
JODOOBAM_00691	VFG050164(gb|WP_000723250)	CHN_6	neuC
JODOOBAM_00692	VFG013352(gb|WP_005693216)	CHN_6	HI_RS04620
JODOOBAM_00692	VFG013503(gb|WP_005694190)	CHN_6	lsgA
JODOOBAM_00694	VFG013491(gb|WP_005694186)	CHN_6	lsgD
JODOOBAM_00696	VFG013487(gb|WP_005694185)	CHN_6	lsgE
JODOOBAM_00697	VFG013482(gb|WP_164927871)	CHN_6	lsgF
JODOOBAM_00698	VFG037100(gb|WP_010980745)	CHN_6	msrA/B(pilB
JODOOBAM_00729	VFG000330(gb|WP_005694491)	CHN_6	kdtA
JODOOBAM_00737	VFG006717(gb|NP_465159)	CHN_6	lap
JODOOBAM_00913	VFG000348(gb|WP_005694042)	CHN_6	hxuC
JODOOBAM_00914	VFG000341(gb|WP_005694040)	CHN_6	hxuB
JODOOBAM_00915	VFG000340(gb|WP_005694039)	CHN_6	hxuA
JODOOBAM_00918	VFG042734(gb|NP_249343)	CHN_6	vfr
JODOOBAM_00929	VFG016046(gb|NP_251103)	CHN_6	pvdH
JODOOBAM_01019	VFG001967(gb|YP_002344822)	CHN_6	glf
JODOOBAM_01019	VFG002182(gb|WP_002376666)	CHN_6	cpsI
JODOOBAM_01021	VFG013368(gb|WP_005693225)	CHN_6	rffG
JODOOBAM_01098	VFG013508(gb|WP_005694200)	CHN_6	wecA
JODOOBAM_01113	VFG001153(gb|AAA20529)	CHN_6	hmw1C
JODOOBAM_01113	VFG001156(gb|AAA20526)	CHN_6	hmw2C
JODOOBAM_01141	VFG000332(gb|WP_005632797)	CHN_6	rfaD
JODOOBAM_01145	VFG000335(gb|WP_010869142)	CHN_6	ompP5
JODOOBAM_01241	VFG047726(gb|WP_003013939)	CHN_6	carA
JODOOBAM_01242	VFG047708(gb|WP_003022611)	CHN_6	carB
JODOOBAM_01274	VFG000258(gb|WP_002224750)	CHN_6	ctrD
JODOOBAM_01274	VFG000696(gb|AAP42188)	CHN_6	bexA
JODOOBAM_01274	VFG002563(gb|WP_004194035)	CHN_6	wzt2
JODOOBAM_01275	VFG000257(gb|WP_002215286)	CHN_6	ctrC
JODOOBAM_01275	VFG000685(gb|AAP42178)	CHN_6	bexB'
JODOOBAM_01276	VFG000256(gb|WP_002215287)	CHN_6	ctrB
JODOOBAM_01276	VFG000686(gb|AAP42179)	CHN_6	bexC'
JODOOBAM_01277	VFG000255(gb|WP_002215290)	CHN_6	ctrA
JODOOBAM_01277	VFG000687(gb|AAP42180)	CHN_6	bexD'
JODOOBAM_01311	VFG000842(gb|WP_000839950)	CHN_6	hlyC
JODOOBAM_01311	VFG000905(gb|WP_001546261)	CHN_6	hlyC
JODOOBAM_01313	VFG000841(gb|WP_000987091)	CHN_6	hlyB
JODOOBAM_01313	VFG000907(gb|WP_000376545)	CHN_6	hlyB
JODOOBAM_01313	VFG001269(gb|WP_010929996)	CHN_6	cyaB
JODOOBAM_01314	VFG000843(gb|WP_001213545)	CHN_6	hlyD
JODOOBAM_01314	VFG000908(gb|WP_000860472)	CHN_6	hlyD
JODOOBAM_01338	VFG013476(gb|WP_032828451)	CHN_6	kpsF
JODOOBAM_01338	VFG050157(gb|WP_001331698)	CHN_6	kpsF
JODOOBAM_01437	VFG002361(gb|WP_011816867)	CHN_6	galE
JODOOBAM_01437	VFG013286(gb|WP_005694325)	CHN_6	galE
JODOOBAM_01437	VFG038144(gb|WP_001062908)	CHN_6	galE
JODOOBAM_01437	VFG046645(gb|WP_003020694)	CHN_6	galE
JODOOBAM_01439	VFG013242(gb|WP_005693863)	CHN_6	lpxK
JODOOBAM_01445	VFG000077(gb|NP_465991)	CHN_6	clpP
JODOOBAM_01479	VFG013254(gb|WP_005694093)	CHN_6	msbB
JODOOBAM_01495	VFG039536(gb|NP_820549)	CHN_6	CBU_1566
JODOOBAM_01593	VFG045346(gb|WP_011149697)	CHN_6	IlpA
JODOOBAM_01594	VFG045346(gb|WP_011149697)	CHN_6	IlpA
JODOOBAM_01595	VFG045346(gb|WP_011149697)	CHN_6	IlpA
JODOOBAM_01638	VFG013315(gb|WP_005694490)	CHN_6	lgtF
JODOOBAM_01639	VFG013299(gb|WP_010868996)	CHN_6	waaQ
JODOOBAM_01731	VFG013412(gb|WP_005693459)	CHN_6	lpxC
JODOOBAM_01731	VFG037822(gb|WP_000240700)	CHN_6	lpxC
JODOOBAM_01766	VFG048830(gb|WP_014907233)	CHN_6	gndA
JODOOBAM_01787	VFG013390(gb|WP_005651701)	CHN_6	lpxA
JODOOBAM_01787	VFG037792(gb|WP_000064875)	CHN_6	lpxA
JODOOBAM_01789	VFG013374(gb|WP_005693262)	CHN_6	lpxD
JODOOBAM_01796	VFG047512(gb|WP_003020978)	CHN_6	bioB
JODOOBAM_01852	VFG001855(gb|WP_197535493)	CHN_6	htpB
JODOOBAM_01852	VFG012095(gb|WP_003435012)	CHN_6	groEL
JODOOBAM_01866	VFG045607(gb|WP_010948621)	CHN_6	LPG_RS14840
JODOOBAM_01894	VFG037028(gb|WP_002218620)	CHN_6	katA
JODOOBAM_01941	VFG013321(gb|WP_005693139)	CHN_6	lpxH
JODOOBAM_02185	VFG013400(gb|WP_005693429)	CHN_6	rfaF
JODOOBAM_02186	VFG000142(gb|NP_253698)	CHN_6	waaC
JODOOBAM_02210	VFG038840(gb|WP_005300916)	CHN_6	flmH
JODOOBAM_02222	VFG013139(gb|WP_012054749)	CHN_6	hia/hsf
JODOOBAM_02261	VFG047256(gb|WP_003027098)	CHN_6	lpxA/glmU
JODOOBAM_02273	VFG013248(gb|WP_010868928)	CHN_6	msbA
JODOOBAM_02369	VFG037100(gb|WP_010980745)	CHN_6	msrA/B(pilB
JODOOBAM_02418	VFG046610(gb|WP_003020688)	CHN_6	rpe
JODOOBAM_02507	VFG013327(gb|WP_010869047)	CHN_6	manB/yhxB
JODOOBAM_02509	VFG000260(gb|WP_002223278)	CHN_6	lipB
JODOOBAM_02509	VFG000693(gb|AAP42186)	CHN_6	hcsB'
JODOOBAM_02510	VFG000259(gb|WP_002224756)	CHN_6	lipA
JODOOBAM_02510	VFG000692(gb|AAP42185)	CHN_6	hcsA'
JODOOBAM_02550	VFG013384(gb|WP_010869121)	CHN_6	lpxB
JODOOBAM_02595	VFG046465(gb|WP_003028672)	CHN_6	tufA
AGJJKACH_00061	VFG018241(gb|WP_001130227)	CHN_7	luxS
AGJJKACH_00063	VFG000478(gb|NP_459678)	CHN_7	fur
AGJJKACH_00098	VFG013465(gb|WP_005693586)	CHN_7	kdsA
AGJJKACH_00182	VFG013236(gb|WP_005693864)	CHN_7	kdsB
AGJJKACH_00182	VFG038845(gb|WP_016351249)	CHN_7	nueA
AGJJKACH_00201	VFG013276(gb|WP_010868969)	CHN_7	opsX/rfaC
AGJJKACH_00283	VFG000463(gb|NP_460019)	CHN_7	sodCI
AGJJKACH_00314	VFG013436(gb|WP_005693550)	CHN_7	htrB
AGJJKACH_00381	VFG000121(gb|NP_249453)	CHN_7	algU
AGJJKACH_00391	VFG000331(gb|WP_005693548)	CHN_7	rfaE
AGJJKACH_00501	VFG000348(gb|WP_005694042)	CHN_7	hxuC
AGJJKACH_00502	VFG000341(gb|WP_005694040)	CHN_7	hxuB
AGJJKACH_00503	VFG000340(gb|WP_005694039)	CHN_7	hxuA
AGJJKACH_00506	VFG042734(gb|NP_249343)	CHN_7	vfr
AGJJKACH_00517	VFG016046(gb|NP_251103)	CHN_7	pvdH
AGJJKACH_00606	VFG001967(gb|YP_002344822)	CHN_7	glf
AGJJKACH_00606	VFG002182(gb|WP_002376666)	CHN_7	cpsI
AGJJKACH_00608	VFG013368(gb|WP_005693225)	CHN_7	rffG
AGJJKACH_00777	VFG001089(gb|NP_464364)	CHN_7	hpt
AGJJKACH_00901	VFG013346(gb|WP_005693178)	CHN_7	galU
AGJJKACH_00901	VFG038105(gb|WP_000591436)	CHN_7	galU
AGJJKACH_00901	VFG048990(gb|WP_001741945)	CHN_7	galF
AGJJKACH_00902	VFG010906(gb|WP_011213314)	CHN_7	csrA
AGJJKACH_00952	VFG005894(gb|WP_000262522)	CHN_7	neuB
AGJJKACH_00952	VFG050166(gb|WP_000066003)	CHN_7	neuB
AGJJKACH_00954	VFG050164(gb|WP_000723250)	CHN_7	neuC
AGJJKACH_00955	VFG013352(gb|WP_005693216)	CHN_7	HI_RS04620
AGJJKACH_00955	VFG013503(gb|WP_005694190)	CHN_7	lsgA
AGJJKACH_00957	VFG013491(gb|WP_005694186)	CHN_7	lsgD
AGJJKACH_00959	VFG013487(gb|WP_005694185)	CHN_7	lsgE
AGJJKACH_00960	VFG013482(gb|WP_164927871)	CHN_7	lsgF
AGJJKACH_00961	VFG037100(gb|WP_010980745)	CHN_7	msrA/B(pilB
AGJJKACH_00992	VFG000330(gb|WP_005694491)	CHN_7	kdtA
AGJJKACH_01000	VFG006717(gb|NP_465159)	CHN_7	lap
AGJJKACH_01051	VFG045607(gb|WP_010948621)	CHN_7	LPG_RS14840
AGJJKACH_01184	VFG013299(gb|WP_010868996)	CHN_7	waaQ
AGJJKACH_01185	VFG013315(gb|WP_005694490)	CHN_7	lgtF
AGJJKACH_01197	VFG000255(gb|WP_002215290)	CHN_7	ctrA
AGJJKACH_01197	VFG000687(gb|AAP42180)	CHN_7	bexD'
AGJJKACH_01198	VFG000256(gb|WP_002215287)	CHN_7	ctrB
AGJJKACH_01198	VFG000686(gb|AAP42179)	CHN_7	bexC'
AGJJKACH_01199	VFG000257(gb|WP_002215286)	CHN_7	ctrC
AGJJKACH_01199	VFG000685(gb|AAP42178)	CHN_7	bexB'
AGJJKACH_01200	VFG000258(gb|WP_002224750)	CHN_7	ctrD
AGJJKACH_01200	VFG000696(gb|AAP42188)	CHN_7	bexA
AGJJKACH_01200	VFG002563(gb|WP_004194035)	CHN_7	wzt2
AGJJKACH_01232	VFG047708(gb|WP_003022611)	CHN_7	carB
AGJJKACH_01233	VFG047726(gb|WP_003013939)	CHN_7	carA
AGJJKACH_01303	VFG013476(gb|WP_032828451)	CHN_7	kpsF
AGJJKACH_01303	VFG050157(gb|WP_001331698)	CHN_7	kpsF
AGJJKACH_01327	VFG000843(gb|WP_001213545)	CHN_7	hlyD
AGJJKACH_01327	VFG000908(gb|WP_000860472)	CHN_7	hlyD
AGJJKACH_01328	VFG000841(gb|WP_000987091)	CHN_7	hlyB
AGJJKACH_01328	VFG000907(gb|WP_000376545)	CHN_7	hlyB
AGJJKACH_01328	VFG001269(gb|WP_010929996)	CHN_7	cyaB
AGJJKACH_01330	VFG000842(gb|WP_000839950)	CHN_7	hlyC
AGJJKACH_01330	VFG000905(gb|WP_001546261)	CHN_7	hlyC
AGJJKACH_01379	VFG000335(gb|WP_010869142)	CHN_7	ompP5
AGJJKACH_01383	VFG000332(gb|WP_005632797)	CHN_7	rfaD
AGJJKACH_01423	VFG013508(gb|WP_005694200)	CHN_7	wecA
AGJJKACH_01454	VFG002361(gb|WP_011816867)	CHN_7	galE
AGJJKACH_01454	VFG013286(gb|WP_005694325)	CHN_7	galE
AGJJKACH_01454	VFG038144(gb|WP_001062908)	CHN_7	galE
AGJJKACH_01454	VFG046645(gb|WP_003020694)	CHN_7	galE
AGJJKACH_01456	VFG013242(gb|WP_005693863)	CHN_7	lpxK
AGJJKACH_01462	VFG000077(gb|NP_465991)	CHN_7	clpP
AGJJKACH_01497	VFG013254(gb|WP_005694093)	CHN_7	msbB
AGJJKACH_01513	VFG039536(gb|NP_820549)	CHN_7	CBU_1566
AGJJKACH_01610	VFG045346(gb|WP_011149697)	CHN_7	IlpA
AGJJKACH_01611	VFG045346(gb|WP_011149697)	CHN_7	IlpA
AGJJKACH_01612	VFG045346(gb|WP_011149697)	CHN_7	IlpA
AGJJKACH_01647	VFG048830(gb|WP_014907233)	CHN_7	gndA
AGJJKACH_01682	VFG013412(gb|WP_005693459)	CHN_7	lpxC
AGJJKACH_01682	VFG037822(gb|WP_000240700)	CHN_7	lpxC
AGJJKACH_01732	VFG047512(gb|WP_003020978)	CHN_7	bioB
AGJJKACH_01739	VFG013374(gb|WP_005693262)	CHN_7	lpxD
AGJJKACH_01741	VFG013390(gb|WP_005651701)	CHN_7	lpxA
AGJJKACH_01741	VFG037792(gb|WP_000064875)	CHN_7	lpxA
AGJJKACH_01818	VFG013265(gb|WP_005694045)	CHN_7	orfM
AGJJKACH_01821	VFG013418(gb|WP_005694260)	CHN_7	gmhA/lpcA
AGJJKACH_01889	VFG037028(gb|WP_002218620)	CHN_7	katA
AGJJKACH_01898	VFG013139(gb|WP_012054749)	CHN_7	hia/hsf
AGJJKACH_01910	VFG038840(gb|WP_005300916)	CHN_7	flmH
AGJJKACH_02133	VFG047256(gb|WP_003027098)	CHN_7	lpxA/glmU
AGJJKACH_02145	VFG013248(gb|WP_010868928)	CHN_7	msbA
AGJJKACH_02159	VFG001855(gb|WP_197535493)	CHN_7	htpB
AGJJKACH_02159	VFG012095(gb|WP_003435012)	CHN_7	groEL
AGJJKACH_02272	VFG037100(gb|WP_010980745)	CHN_7	msrA/B(pilB
AGJJKACH_02351	VFG046610(gb|WP_003020688)	CHN_7	rpe
AGJJKACH_02356	VFG000142(gb|NP_253698)	CHN_7	waaC
AGJJKACH_02357	VFG013400(gb|WP_005693429)	CHN_7	rfaF
AGJJKACH_02449	VFG000259(gb|WP_002224756)	CHN_7	lipA
AGJJKACH_02449	VFG000692(gb|AAP42185)	CHN_7	hcsA'
AGJJKACH_02450	VFG000260(gb|WP_002223278)	CHN_7	lipB
AGJJKACH_02450	VFG000693(gb|AAP42186)	CHN_7	hcsB'
AGJJKACH_02452	VFG013327(gb|WP_010869047)	CHN_7	manB/yhxB
AGJJKACH_02501	VFG013321(gb|WP_005693139)	CHN_7	lpxH
AGJJKACH_02511	VFG013384(gb|WP_010869121)	CHN_7	lpxB
AGJJKACH_02524	VFG046465(gb|WP_003028672)	CHN_7	tufA
LFCDOMOK_00062	VFG018241(gb|WP_001130227)	CHN_8	luxS
LFCDOMOK_00064	VFG000478(gb|NP_459678)	CHN_8	fur
LFCDOMOK_00099	VFG013465(gb|WP_005693586)	CHN_8	kdsA
LFCDOMOK_00183	VFG013236(gb|WP_005693864)	CHN_8	kdsB
LFCDOMOK_00183	VFG038845(gb|WP_016351249)	CHN_8	nueA
LFCDOMOK_00202	VFG013276(gb|WP_010868969)	CHN_8	opsX/rfaC
LFCDOMOK_00390	VFG013482(gb|WP_164927871)	CHN_8	lsgF
LFCDOMOK_00394	VFG013368(gb|WP_005693225)	CHN_8	rffG
LFCDOMOK_00542	VFG046465(gb|WP_003028672)	CHN_8	tufA
LFCDOMOK_00597	VFG000905(gb|WP_001546261)	CHN_8	hlyC
LFCDOMOK_00599	VFG000841(gb|WP_000987091)	CHN_8	hlyB
LFCDOMOK_00599	VFG000907(gb|WP_000376545)	CHN_8	hlyB
LFCDOMOK_00599	VFG001269(gb|WP_010929996)	CHN_8	cyaB
LFCDOMOK_00600	VFG000843(gb|WP_001213545)	CHN_8	hlyD
LFCDOMOK_00600	VFG000908(gb|WP_000860472)	CHN_8	hlyD
LFCDOMOK_00624	VFG013476(gb|WP_032828451)	CHN_8	kpsF
LFCDOMOK_00624	VFG050157(gb|WP_001331698)	CHN_8	kpsF
LFCDOMOK_00667	VFG000331(gb|WP_005693548)	CHN_8	rfaE
LFCDOMOK_00676	VFG000121(gb|NP_249453)	CHN_8	algU
LFCDOMOK_00743	VFG013436(gb|WP_005693550)	CHN_8	htrB
LFCDOMOK_00805	VFG013265(gb|WP_005694045)	CHN_8	orfM
LFCDOMOK_00808	VFG013418(gb|WP_005694260)	CHN_8	gmhA/lpcA
LFCDOMOK_00827	VFG010906(gb|WP_011213314)	CHN_8	csrA
LFCDOMOK_00828	VFG013346(gb|WP_005693178)	CHN_8	galU
LFCDOMOK_00828	VFG038105(gb|WP_000591436)	CHN_8	galU
LFCDOMOK_00828	VFG048990(gb|WP_001741945)	CHN_8	galF
LFCDOMOK_01036	VFG013299(gb|WP_010868996)	CHN_8	waaQ
LFCDOMOK_01037	VFG013315(gb|WP_005694490)	CHN_8	lgtF
LFCDOMOK_01098	VFG047512(gb|WP_003020978)	CHN_8	bioB
LFCDOMOK_01105	VFG013374(gb|WP_005693262)	CHN_8	lpxD
LFCDOMOK_01107	VFG013390(gb|WP_005651701)	CHN_8	lpxA
LFCDOMOK_01107	VFG037792(gb|WP_000064875)	CHN_8	lpxA
LFCDOMOK_01173	VFG046610(gb|WP_003020688)	CHN_8	rpe
LFCDOMOK_01212	VFG038840(gb|WP_005300916)	CHN_8	flmH
LFCDOMOK_01231	VFG037028(gb|WP_002218620)	CHN_8	katA
LFCDOMOK_01285	VFG013321(gb|WP_005693139)	CHN_8	lpxH
LFCDOMOK_01295	VFG000347(gb|WP_010869038)	CHN_8	hgpC
LFCDOMOK_01295	VFG013594(gb|WP_164927859)	CHN_8	hgpB
LFCDOMOK_01303	VFG013327(gb|WP_010869047)	CHN_8	manB/yhxB
LFCDOMOK_01304	VFG000260(gb|WP_002223278)	CHN_8	lipB
LFCDOMOK_01304	VFG000693(gb|AAP42186)	CHN_8	hcsB'
LFCDOMOK_01305	VFG000259(gb|WP_002224756)	CHN_8	lipA
LFCDOMOK_01305	VFG000692(gb|AAP42185)	CHN_8	hcsA'
LFCDOMOK_01309	VFG000255(gb|WP_002215290)	CHN_8	ctrA
LFCDOMOK_01309	VFG000687(gb|AAP42180)	CHN_8	bexD'
LFCDOMOK_01310	VFG000256(gb|WP_002215287)	CHN_8	ctrB
LFCDOMOK_01310	VFG000686(gb|AAP42179)	CHN_8	bexC'
LFCDOMOK_01311	VFG000257(gb|WP_002215286)	CHN_8	ctrC
LFCDOMOK_01311	VFG000685(gb|AAP42178)	CHN_8	bexB'
LFCDOMOK_01312	VFG000258(gb|WP_002224750)	CHN_8	ctrD
LFCDOMOK_01312	VFG000696(gb|AAP42188)	CHN_8	bexA
LFCDOMOK_01312	VFG002563(gb|WP_004194035)	CHN_8	wzt2
LFCDOMOK_01340	VFG047708(gb|WP_003022611)	CHN_8	carB
LFCDOMOK_01341	VFG047726(gb|WP_003013939)	CHN_8	carA
LFCDOMOK_01402	VFG013508(gb|WP_005694200)	CHN_8	wecA
LFCDOMOK_01417	VFG001153(gb|AAA20529)	CHN_8	hmw1C
LFCDOMOK_01417	VFG001156(gb|AAA20526)	CHN_8	hmw2C
LFCDOMOK_01445	VFG000332(gb|WP_005632797)	CHN_8	rfaD
LFCDOMOK_01449	VFG000335(gb|WP_010869142)	CHN_8	ompP5
LFCDOMOK_01504	VFG005894(gb|WP_000262522)	CHN_8	neuB
LFCDOMOK_01504	VFG050166(gb|WP_000066003)	CHN_8	neuB
LFCDOMOK_01506	VFG050164(gb|WP_000723250)	CHN_8	neuC
LFCDOMOK_01507	VFG013352(gb|WP_005693216)	CHN_8	HI_RS04620
LFCDOMOK_01507	VFG013503(gb|WP_005694190)	CHN_8	lsgA
LFCDOMOK_01509	VFG013491(gb|WP_005694186)	CHN_8	lsgD
LFCDOMOK_01511	VFG013487(gb|WP_005694185)	CHN_8	lsgE
LFCDOMOK_01512	VFG013482(gb|WP_164927871)	CHN_8	lsgF
LFCDOMOK_01513	VFG037100(gb|WP_010980745)	CHN_8	msrA/B(pilB
LFCDOMOK_01544	VFG000330(gb|WP_005694491)	CHN_8	kdtA
LFCDOMOK_01552	VFG006717(gb|NP_465159)	CHN_8	lap
LFCDOMOK_01596	VFG013248(gb|WP_010868928)	CHN_8	msbA
LFCDOMOK_01608	VFG047256(gb|WP_003027098)	CHN_8	lpxA/glmU
LFCDOMOK_01728	VFG002361(gb|WP_011816867)	CHN_8	galE
LFCDOMOK_01728	VFG013286(gb|WP_005694325)	CHN_8	galE
LFCDOMOK_01728	VFG038144(gb|WP_001062908)	CHN_8	galE
LFCDOMOK_01728	VFG046645(gb|WP_003020694)	CHN_8	galE
LFCDOMOK_01730	VFG013242(gb|WP_005693863)	CHN_8	lpxK
LFCDOMOK_01736	VFG000077(gb|NP_465991)	CHN_8	clpP
LFCDOMOK_01769	VFG013254(gb|WP_005694093)	CHN_8	msbB
LFCDOMOK_01792	VFG001855(gb|WP_197535493)	CHN_8	htpB
LFCDOMOK_01792	VFG012095(gb|WP_003435012)	CHN_8	groEL
LFCDOMOK_01928	VFG016046(gb|NP_251103)	CHN_8	pvdH
LFCDOMOK_01943	VFG042734(gb|NP_249343)	CHN_8	vfr
LFCDOMOK_01946	VFG000340(gb|WP_005694039)	CHN_8	hxuA
LFCDOMOK_01947	VFG000341(gb|WP_005694040)	CHN_8	hxuB
LFCDOMOK_01948	VFG000348(gb|WP_005694042)	CHN_8	hxuC
LFCDOMOK_01973	VFG045346(gb|WP_011149697)	CHN_8	IlpA
LFCDOMOK_01974	VFG045346(gb|WP_011149697)	CHN_8	IlpA
LFCDOMOK_01975	VFG045346(gb|WP_011149697)	CHN_8	IlpA
LFCDOMOK_02043	VFG048830(gb|WP_014907233)	CHN_8	gndA
LFCDOMOK_02098	VFG039536(gb|NP_820549)	CHN_8	CBU_1566
LFCDOMOK_02110	VFG013412(gb|WP_005693459)	CHN_8	lpxC
LFCDOMOK_02110	VFG037822(gb|WP_000240700)	CHN_8	lpxC
LFCDOMOK_02263	VFG013384(gb|WP_010869121)	CHN_8	lpxB
LFCDOMOK_02266	VFG037100(gb|WP_010980745)	CHN_8	msrA/B(pilB
LFCDOMOK_02299	VFG046465(gb|WP_003028672)	CHN_8	tufA
LFCDOMOK_02303	VFG000142(gb|NP_253698)	CHN_8	waaC
LFCDOMOK_02304	VFG013400(gb|WP_005693429)	CHN_8	rfaF
LFCDOMOK_02383	VFG045607(gb|WP_010948621)	CHN_8	LPG_RS14840
JOEEFBME_00054	VFG013276(gb|WP_010868969)	CHN_9	opsX/rfaC
JOEEFBME_00073	VFG013236(gb|WP_005693864)	CHN_9	kdsB
JOEEFBME_00073	VFG038845(gb|WP_016351249)	CHN_9	nueA
JOEEFBME_00158	VFG013465(gb|WP_005693586)	CHN_9	kdsA
JOEEFBME_00192	VFG000478(gb|NP_459678)	CHN_9	fur
JOEEFBME_00194	VFG018241(gb|WP_001130227)	CHN_9	luxS
JOEEFBME_00280	VFG013412(gb|WP_005693459)	CHN_9	lpxC
JOEEFBME_00280	VFG037822(gb|WP_000240700)	CHN_9	lpxC
JOEEFBME_00354	VFG013368(gb|WP_005693225)	CHN_9	rffG
JOEEFBME_00358	VFG013482(gb|WP_164927871)	CHN_9	lsgF
JOEEFBME_00471	VFG013436(gb|WP_005693550)	CHN_9	htrB
JOEEFBME_00538	VFG000121(gb|NP_249453)	CHN_9	algU
JOEEFBME_00547	VFG000331(gb|WP_005693548)	CHN_9	rfaE
JOEEFBME_00728	VFG013265(gb|WP_005694045)	CHN_9	orfM
JOEEFBME_00731	VFG013418(gb|WP_005694260)	CHN_9	gmhA/lpcA
JOEEFBME_00750	VFG010906(gb|WP_011213314)	CHN_9	csrA
JOEEFBME_00751	VFG013346(gb|WP_005693178)	CHN_9	galU
JOEEFBME_00751	VFG038105(gb|WP_000591436)	CHN_9	galU
JOEEFBME_00751	VFG048990(gb|WP_001741945)	CHN_9	galF
JOEEFBME_00876	VFG013390(gb|WP_005651701)	CHN_9	lpxA
JOEEFBME_00876	VFG037792(gb|WP_000064875)	CHN_9	lpxA
JOEEFBME_00878	VFG013374(gb|WP_005693262)	CHN_9	lpxD
JOEEFBME_00885	VFG047512(gb|WP_003020978)	CHN_9	bioB
JOEEFBME_00946	VFG013315(gb|WP_005694490)	CHN_9	lgtF
JOEEFBME_00947	VFG013299(gb|WP_010868996)	CHN_9	waaQ
JOEEFBME_00963	VFG000347(gb|WP_010869038)	CHN_9	hgpC
JOEEFBME_00963	VFG013594(gb|WP_164927859)	CHN_9	hgpB
JOEEFBME_00971	VFG013327(gb|WP_010869047)	CHN_9	manB/yhxB
JOEEFBME_00972	VFG000260(gb|WP_002223278)	CHN_9	lipB
JOEEFBME_00972	VFG000693(gb|AAP42186)	CHN_9	hcsB'
JOEEFBME_00973	VFG000259(gb|WP_002224756)	CHN_9	lipA
JOEEFBME_00973	VFG000692(gb|AAP42185)	CHN_9	hcsA'
JOEEFBME_00977	VFG000255(gb|WP_002215290)	CHN_9	ctrA
JOEEFBME_00977	VFG000687(gb|AAP42180)	CHN_9	bexD'
JOEEFBME_00978	VFG000256(gb|WP_002215287)	CHN_9	ctrB
JOEEFBME_00978	VFG000686(gb|AAP42179)	CHN_9	bexC'
JOEEFBME_00979	VFG000257(gb|WP_002215286)	CHN_9	ctrC
JOEEFBME_00979	VFG000685(gb|AAP42178)	CHN_9	bexB'
JOEEFBME_00980	VFG000258(gb|WP_002224750)	CHN_9	ctrD
JOEEFBME_00980	VFG000696(gb|AAP42188)	CHN_9	bexA
JOEEFBME_00980	VFG002563(gb|WP_004194035)	CHN_9	wzt2
JOEEFBME_01008	VFG047708(gb|WP_003022611)	CHN_9	carB
JOEEFBME_01009	VFG047726(gb|WP_003013939)	CHN_9	carA
JOEEFBME_01105	VFG000335(gb|WP_010869142)	CHN_9	ompP5
JOEEFBME_01109	VFG000332(gb|WP_005632797)	CHN_9	rfaD
JOEEFBME_01137	VFG001153(gb|AAA20529)	CHN_9	hmw1C
JOEEFBME_01137	VFG001156(gb|AAA20526)	CHN_9	hmw2C
JOEEFBME_01152	VFG013508(gb|WP_005694200)	CHN_9	wecA
JOEEFBME_01171	VFG005894(gb|WP_000262522)	CHN_9	neuB
JOEEFBME_01171	VFG050166(gb|WP_000066003)	CHN_9	neuB
JOEEFBME_01173	VFG050164(gb|WP_000723250)	CHN_9	neuC
JOEEFBME_01174	VFG013352(gb|WP_005693216)	CHN_9	HI_RS04620
JOEEFBME_01174	VFG013503(gb|WP_005694190)	CHN_9	lsgA
JOEEFBME_01176	VFG013491(gb|WP_005694186)	CHN_9	lsgD
JOEEFBME_01178	VFG013487(gb|WP_005694185)	CHN_9	lsgE
JOEEFBME_01179	VFG013482(gb|WP_164927871)	CHN_9	lsgF
JOEEFBME_01180	VFG037100(gb|WP_010980745)	CHN_9	msrA/B(pilB
JOEEFBME_01211	VFG000330(gb|WP_005694491)	CHN_9	kdtA
JOEEFBME_01219	VFG006717(gb|NP_465159)	CHN_9	lap
JOEEFBME_01305	VFG000905(gb|WP_001546261)	CHN_9	hlyC
JOEEFBME_01307	VFG000841(gb|WP_000987091)	CHN_9	hlyB
JOEEFBME_01307	VFG000907(gb|WP_000376545)	CHN_9	hlyB
JOEEFBME_01307	VFG001269(gb|WP_010929996)	CHN_9	cyaB
JOEEFBME_01308	VFG000843(gb|WP_001213545)	CHN_9	hlyD
JOEEFBME_01308	VFG000908(gb|WP_000860472)	CHN_9	hlyD
JOEEFBME_01332	VFG013476(gb|WP_032828451)	CHN_9	kpsF
JOEEFBME_01332	VFG050157(gb|WP_001331698)	CHN_9	kpsF
JOEEFBME_01499	VFG038840(gb|WP_005300916)	CHN_9	flmH
JOEEFBME_01527	VFG039536(gb|NP_820549)	CHN_9	CBU_1566
JOEEFBME_01615	VFG013248(gb|WP_010868928)	CHN_9	msbA
JOEEFBME_01627	VFG047256(gb|WP_003027098)	CHN_9	lpxA/glmU
JOEEFBME_01689	VFG013254(gb|WP_005694093)	CHN_9	msbB
JOEEFBME_01722	VFG000077(gb|NP_465991)	CHN_9	clpP
JOEEFBME_01728	VFG013242(gb|WP_005693863)	CHN_9	lpxK
JOEEFBME_01730	VFG002361(gb|WP_011816867)	CHN_9	galE
JOEEFBME_01730	VFG013286(gb|WP_005694325)	CHN_9	galE
JOEEFBME_01730	VFG038144(gb|WP_001062908)	CHN_9	galE
JOEEFBME_01730	VFG046645(gb|WP_003020694)	CHN_9	galE
JOEEFBME_01791	VFG037028(gb|WP_002218620)	CHN_9	katA
JOEEFBME_01845	VFG013321(gb|WP_005693139)	CHN_9	lpxH
JOEEFBME_01901	VFG001855(gb|WP_197535493)	CHN_9	htpB
JOEEFBME_01901	VFG012095(gb|WP_003435012)	CHN_9	groEL
JOEEFBME_01913	VFG000348(gb|WP_005694042)	CHN_9	hxuC
JOEEFBME_01914	VFG000341(gb|WP_005694040)	CHN_9	hxuB
JOEEFBME_01915	VFG000340(gb|WP_005694039)	CHN_9	hxuA
JOEEFBME_01918	VFG042734(gb|NP_249343)	CHN_9	vfr
JOEEFBME_01933	VFG016046(gb|NP_251103)	CHN_9	pvdH
JOEEFBME_01968	VFG048830(gb|WP_014907233)	CHN_9	gndA
JOEEFBME_02027	VFG045346(gb|WP_011149697)	CHN_9	IlpA
JOEEFBME_02028	VFG045346(gb|WP_011149697)	CHN_9	IlpA
JOEEFBME_02029	VFG045346(gb|WP_011149697)	CHN_9	IlpA
JOEEFBME_02151	VFG013384(gb|WP_010869121)	CHN_9	lpxB
JOEEFBME_02154	VFG037100(gb|WP_010980745)	CHN_9	msrA/B(pilB
JOEEFBME_02317	VFG045607(gb|WP_010948621)	CHN_9	LPG_RS14840
JOEEFBME_02335	VFG013400(gb|WP_005693429)	CHN_9	rfaF
JOEEFBME_02336	VFG000142(gb|NP_253698)	CHN_9	waaC
JOEEFBME_02341	VFG046610(gb|WP_003020688)	CHN_9	rpe
DKLDJHLG_00004	VFG000258(gb|WP_002224750)	GER_10	ctrD
DKLDJHLG_00004	VFG000696(gb|AAP42188)	GER_10	bexA
DKLDJHLG_00004	VFG002563(gb|WP_004194035)	GER_10	wzt2
DKLDJHLG_00005	VFG000257(gb|WP_002215286)	GER_10	ctrC
DKLDJHLG_00005	VFG000685(gb|AAP42178)	GER_10	bexB'
DKLDJHLG_00006	VFG000256(gb|WP_002215287)	GER_10	ctrB
DKLDJHLG_00006	VFG000686(gb|AAP42179)	GER_10	bexC'
DKLDJHLG_00007	VFG000255(gb|WP_002215290)	GER_10	ctrA
DKLDJHLG_00007	VFG000687(gb|AAP42180)	GER_10	bexD'
DKLDJHLG_00013	VFG001373(gb|WP_000758382)	GER_10	cps4I
DKLDJHLG_00014	VFG000259(gb|WP_002224756)	GER_10	lipA
DKLDJHLG_00014	VFG000692(gb|AAP42185)	GER_10	hcsA'
DKLDJHLG_00015	VFG000260(gb|WP_002223278)	GER_10	lipB
DKLDJHLG_00015	VFG000693(gb|AAP42186)	GER_10	hcsB'
DKLDJHLG_00017	VFG013327(gb|WP_010869047)	GER_10	manB/yhxB
DKLDJHLG_00026	VFG000347(gb|WP_010869038)	GER_10	hgpC
DKLDJHLG_00026	VFG013594(gb|WP_164927859)	GER_10	hgpB
DKLDJHLG_00041	VFG013384(gb|WP_010869121)	GER_10	lpxB
DKLDJHLG_00044	VFG037100(gb|WP_010980745)	GER_10	msrA/B(pilB
DKLDJHLG_00123	VFG000335(gb|WP_010869142)	GER_10	ompP5
DKLDJHLG_00127	VFG000332(gb|WP_005632797)	GER_10	rfaD
DKLDJHLG_00155	VFG001153(gb|AAA20529)	GER_10	hmw1C
DKLDJHLG_00155	VFG001156(gb|AAA20526)	GER_10	hmw2C
DKLDJHLG_00170	VFG013508(gb|WP_005694200)	GER_10	wecA
DKLDJHLG_00250	VFG013321(gb|WP_005693139)	GER_10	lpxH
DKLDJHLG_00295	VFG037028(gb|WP_002218620)	GER_10	katA
DKLDJHLG_00314	VFG038840(gb|WP_005300916)	GER_10	flmH
DKLDJHLG_00353	VFG046610(gb|WP_003020688)	GER_10	rpe
DKLDJHLG_00379	VFG013400(gb|WP_005693429)	GER_10	rfaF
DKLDJHLG_00380	VFG000142(gb|NP_253698)	GER_10	waaC
DKLDJHLG_00384	VFG046465(gb|WP_003028672)	GER_10	tufA
DKLDJHLG_00430	VFG048830(gb|WP_014907233)	GER_10	gndA
DKLDJHLG_00455	VFG013412(gb|WP_005693459)	GER_10	lpxC
DKLDJHLG_00455	VFG037822(gb|WP_000240700)	GER_10	lpxC
DKLDJHLG_00542	VFG018241(gb|WP_001130227)	GER_10	luxS
DKLDJHLG_00544	VFG000478(gb|NP_459678)	GER_10	fur
DKLDJHLG_00579	VFG013465(gb|WP_005693586)	GER_10	kdsA
DKLDJHLG_00664	VFG013236(gb|WP_005693864)	GER_10	kdsB
DKLDJHLG_00664	VFG038845(gb|WP_016351249)	GER_10	nueA
DKLDJHLG_00683	VFG013276(gb|WP_010868969)	GER_10	opsX/rfaC
DKLDJHLG_00758	VFG005894(gb|WP_000262522)	GER_10	neuB
DKLDJHLG_00758	VFG050166(gb|WP_000066003)	GER_10	neuB
DKLDJHLG_00760	VFG050164(gb|WP_000723250)	GER_10	neuC
DKLDJHLG_00761	VFG013352(gb|WP_005693216)	GER_10	HI_RS04620
DKLDJHLG_00761	VFG013503(gb|WP_005694190)	GER_10	lsgA
DKLDJHLG_00763	VFG013491(gb|WP_005694186)	GER_10	lsgD
DKLDJHLG_00765	VFG013487(gb|WP_005694185)	GER_10	lsgE
DKLDJHLG_00766	VFG013482(gb|WP_164927871)	GER_10	lsgF
DKLDJHLG_00767	VFG037100(gb|WP_010980745)	GER_10	msrA/B(pilB
DKLDJHLG_00798	VFG000330(gb|WP_005694491)	GER_10	kdtA
DKLDJHLG_00806	VFG006717(gb|NP_465159)	GER_10	lap
DKLDJHLG_00899	VFG045607(gb|WP_010948621)	GER_10	LPG_RS14840
DKLDJHLG_00914	VFG001855(gb|WP_197535493)	GER_10	htpB
DKLDJHLG_00914	VFG012095(gb|WP_003435012)	GER_10	groEL
DKLDJHLG_01093	VFG013315(gb|WP_005694490)	GER_10	lgtF
DKLDJHLG_01094	VFG013299(gb|WP_010868996)	GER_10	waaQ
DKLDJHLG_01180	VFG013248(gb|WP_010868928)	GER_10	msbA
DKLDJHLG_01192	VFG047256(gb|WP_003027098)	GER_10	lpxA/glmU
DKLDJHLG_01547	VFG013346(gb|WP_005693178)	GER_10	galU
DKLDJHLG_01547	VFG038105(gb|WP_000591436)	GER_10	galU
DKLDJHLG_01547	VFG048990(gb|WP_001741945)	GER_10	galF
DKLDJHLG_01548	VFG010906(gb|WP_011213314)	GER_10	csrA
DKLDJHLG_01617	VFG013418(gb|WP_005694260)	GER_10	gmhA/lpcA
DKLDJHLG_01620	VFG013265(gb|WP_005694045)	GER_10	orfM
DKLDJHLG_01768	VFG047512(gb|WP_003020978)	GER_10	bioB
DKLDJHLG_01775	VFG013374(gb|WP_005693262)	GER_10	lpxD
DKLDJHLG_01777	VFG013390(gb|WP_005651701)	GER_10	lpxA
DKLDJHLG_01777	VFG037792(gb|WP_000064875)	GER_10	lpxA
DKLDJHLG_01928	VFG000331(gb|WP_005693548)	GER_10	rfaE
DKLDJHLG_01937	VFG000121(gb|NP_249453)	GER_10	algU
DKLDJHLG_02005	VFG013436(gb|WP_005693550)	GER_10	htrB
DKLDJHLG_02069	VFG045346(gb|WP_011149697)	GER_10	IlpA
DKLDJHLG_02070	VFG045346(gb|WP_011149697)	GER_10	IlpA
DKLDJHLG_02071	VFG045346(gb|WP_011149697)	GER_10	IlpA
DKLDJHLG_02108	VFG013254(gb|WP_005694093)	GER_10	msbB
DKLDJHLG_02141	VFG000077(gb|NP_465991)	GER_10	clpP
DKLDJHLG_02147	VFG013242(gb|WP_005693863)	GER_10	lpxK
DKLDJHLG_02149	VFG002361(gb|WP_011816867)	GER_10	galE
DKLDJHLG_02149	VFG013286(gb|WP_005694325)	GER_10	galE
DKLDJHLG_02149	VFG038144(gb|WP_001062908)	GER_10	galE
DKLDJHLG_02149	VFG046645(gb|WP_003020694)	GER_10	galE
DKLDJHLG_02242	VFG039536(gb|NP_820549)	GER_10	CBU_1566
DKLDJHLG_02392	VFG013368(gb|WP_005693225)	GER_10	rffG
DKLDJHLG_02396	VFG013482(gb|WP_164927871)	GER_10	lsgF
DKLDJHLG_02494	VFG016046(gb|NP_251103)	GER_10	pvdH
DKLDJHLG_02509	VFG042734(gb|NP_249343)	GER_10	vfr
DKLDJHLG_02512	VFG000340(gb|WP_005694039)	GER_10	hxuA
DKLDJHLG_02513	VFG000341(gb|WP_005694040)	GER_10	hxuB
DKLDJHLG_02514	VFG000348(gb|WP_005694042)	GER_10	hxuC
DKLDJHLG_02623	VFG046465(gb|WP_003028672)	GER_10	tufA
DKLDJHLG_02680	VFG000842(gb|WP_000839950)	GER_10	hlyC
DKLDJHLG_02680	VFG000905(gb|WP_001546261)	GER_10	hlyC
DKLDJHLG_02682	VFG000841(gb|WP_000987091)	GER_10	hlyB
DKLDJHLG_02682	VFG000907(gb|WP_000376545)	GER_10	hlyB
DKLDJHLG_02682	VFG001269(gb|WP_010929996)	GER_10	cyaB
DKLDJHLG_02683	VFG000843(gb|WP_001213545)	GER_10	hlyD
DKLDJHLG_02683	VFG000908(gb|WP_000860472)	GER_10	hlyD
DKLDJHLG_02710	VFG013476(gb|WP_032828451)	GER_10	kpsF
DKLDJHLG_02710	VFG050157(gb|WP_001331698)	GER_10	kpsF
DKLDJHLG_02790	VFG047726(gb|WP_003013939)	GER_10	carA
DKLDJHLG_02791	VFG047708(gb|WP_003022611)	GER_10	carB
AOLAOGGE_00004	VFG000258(gb|WP_002224750)	GER_1	ctrD
AOLAOGGE_00004	VFG000696(gb|AAP42188)	GER_1	bexA
AOLAOGGE_00004	VFG002563(gb|WP_004194035)	GER_1	wzt2
AOLAOGGE_00005	VFG000257(gb|WP_002215286)	GER_1	ctrC
AOLAOGGE_00005	VFG000685(gb|AAP42178)	GER_1	bexB'
AOLAOGGE_00006	VFG000256(gb|WP_002215287)	GER_1	ctrB
AOLAOGGE_00006	VFG000686(gb|AAP42179)	GER_1	bexC'
AOLAOGGE_00007	VFG000255(gb|WP_002215290)	GER_1	ctrA
AOLAOGGE_00007	VFG000687(gb|AAP42180)	GER_1	bexD'
AOLAOGGE_00013	VFG001373(gb|WP_000758382)	GER_1	cps4I
AOLAOGGE_00014	VFG000259(gb|WP_002224756)	GER_1	lipA
AOLAOGGE_00014	VFG000692(gb|AAP42185)	GER_1	hcsA'
AOLAOGGE_00015	VFG000260(gb|WP_002223278)	GER_1	lipB
AOLAOGGE_00015	VFG000693(gb|AAP42186)	GER_1	hcsB'
AOLAOGGE_00017	VFG013327(gb|WP_010869047)	GER_1	manB/yhxB
AOLAOGGE_00147	VFG000335(gb|WP_010869142)	GER_1	ompP5
AOLAOGGE_00151	VFG000332(gb|WP_005632797)	GER_1	rfaD
AOLAOGGE_00190	VFG013508(gb|WP_005694200)	GER_1	wecA
AOLAOGGE_00210	VFG013384(gb|WP_010869121)	GER_1	lpxB
AOLAOGGE_00213	VFG037100(gb|WP_010980745)	GER_1	msrA/B(pilB
AOLAOGGE_00244	VFG013321(gb|WP_005693139)	GER_1	lpxH
AOLAOGGE_00289	VFG037028(gb|WP_002218620)	GER_1	katA
AOLAOGGE_00308	VFG038840(gb|WP_005300916)	GER_1	flmH
AOLAOGGE_00347	VFG046610(gb|WP_003020688)	GER_1	rpe
AOLAOGGE_00373	VFG013400(gb|WP_005693429)	GER_1	rfaF
AOLAOGGE_00374	VFG000142(gb|NP_253698)	GER_1	waaC
AOLAOGGE_00378	VFG046465(gb|WP_003028672)	GER_1	tufA
AOLAOGGE_00423	VFG048830(gb|WP_014907233)	GER_1	gndA
AOLAOGGE_00448	VFG013412(gb|WP_005693459)	GER_1	lpxC
AOLAOGGE_00448	VFG037822(gb|WP_000240700)	GER_1	lpxC
[truncated: 1,874 more rows]
