# Supplementary material for: Molecular Epidemiology and Antibiotic Resistance of Sheep-Derived Mannheimia haemolytica in Northwestern China
Source: Animals (Basel). 2025 Dec 4;15(23):3492. doi: 10.3390/ani15233492 (PMC12691142; doi:10.3390/ani15233492)
Supplement: Supplementary file 1 [file animals-15-03492-s001.zip › Table S3.xlsx]

## Sheet: sheet4
Table S3 MLST allele profile of Mannheimia haemolytica isolates
strain	species	ST	adk	aroE	deoD	gapDH	gnd	mdh	zwk
CAN_10	mhaemolytica	-	adk(1)	aroE(2?)	deoD(1)	gapDH(2)	gnd(1)	mdh(2?)	zwf(~1)
CAN_1	mhaemolytica	-	adk(15?)	aroE(2)	deoD(1)	gapDH(2)	gnd(1)	mdh(2?)	zwf(~1)
CAN_2	mhaemolytica	-	adk(1)	aroE(2)	deoD(1)	gapDH(2)	gnd(1)	mdh(2?)	zwf(~1)
CAN_3	mhaemolytica	-	adk(15?)	aroE(2)	deoD(1)	gapDH(2)	gnd(1)	mdh(2?)	zwf(~1)
CAN_4	mhaemolytica	-	adk(1?)	aroE(~2)	deoD(1)	gapDH(2?)	gnd(1)	mdh(~2)	zwf(~1)
CAN_5	mhaemolytica	-	adk(1)	aroE(2)	deoD(3?)	gapDH(2)	gnd(1)	mdh(2?)	zwf(~1)
CAN_6	mhaemolytica	-	adk(1)	aroE(2)	deoD(1)	gapDH(2)	gnd(1)	mdh(2?)	zwf(~1)
CAN_7	mhaemolytica	-	adk(1)	aroE(2?)	deoD(1)	gapDH(2)	gnd(1)	mdh(2?)	zwf(~1)
CAN_8	mhaemolytica	-	adk(15?)	aroE(2)	deoD(3?)	gapDH(2)	gnd(1)	mdh(2?)	zwf(~1)
CAN_9	mhaemolytica	-	adk(1)	aroE(2)	deoD(1)	gapDH(2)	gnd(1)	mdh(2?)	zwf(1?)
CHN_1	mhaemolytica	46	adk(1)	aroE(1)	deoD(3)	gapDH(1)	gnd(1)	mdh(1)	zwf(4)
CHN_2	mhaemolytica	16	adk(1)	aroE(1)	deoD(1)	gapDH(2)	gnd(1)	mdh(6)	zwf(1)
CHN_3	mhaemolytica	-	adk(1)	aroE(2)	deoD(1)	gapDH(2)	gnd(1)	mdh(6)	zwf(1)
CHN_4	mhaemolytica	16	adk(1)	aroE(1)	deoD(1)	gapDH(2)	gnd(1)	mdh(6)	zwf(1)
CHN_5	mhaemolytica	46	adk(1)	aroE(1)	deoD(3)	gapDH(1)	gnd(1)	mdh(1)	zwf(4)
CHN_6	mhaemolytica	46	adk(1)	aroE(1)	deoD(3)	gapDH(1)	gnd(1)	mdh(1)	zwf(4)
CHN_7	mhaemolytica	46	adk(1)	aroE(1)	deoD(3)	gapDH(1)	gnd(1)	mdh(1)	zwf(4)
CHN_8	mhaemolytica	16	adk(1)	aroE(1)	deoD(1)	gapDH(2)	gnd(1)	mdh(6)	zwf(1)
CHN_9	mhaemolytica	16	adk(1)	aroE(1)	deoD(1)	gapDH(2)	gnd(1)	mdh(6)	zwf(1)
GER_10	mhaemolytica	1	adk(1)	aroE(2)	deoD(1)	gapDH(2)	gnd(1)	mdh(2)	zwf(1)
GER_1	mhaemolytica	1	adk(1)	aroE(2)	deoD(1)	gapDH(2)	gnd(1)	mdh(2)	zwf(1)
GER_2	mhaemolytica	1	adk(1)	aroE(2)	deoD(1)	gapDH(2)	gnd(1)	mdh(2)	zwf(1)
GER_3	mhaemolytica	4	adk(2)	aroE(1)	deoD(1)	gapDH(3)	gnd(2)	mdh(1)	zwf(2)
GER_4	mhaemolytica	1	adk(1)	aroE(2)	deoD(1)	gapDH(2)	gnd(1)	mdh(2)	zwf(1)
GER_5	mhaemolytica	1	adk(1)	aroE(2)	deoD(1)	gapDH(2)	gnd(1)	mdh(2)	zwf(1)
GER_6	mhaemolytica	1	adk(1)	aroE(2)	deoD(1)	gapDH(2)	gnd(1)	mdh(2)	zwf(1)
GER_7	mhaemolytica	1	adk(1)	aroE(2)	deoD(1)	gapDH(2)	gnd(1)	mdh(2)	zwf(1)
GER_8	mhaemolytica	1	adk(1)	aroE(2)	deoD(1)	gapDH(2)	gnd(1)	mdh(2)	zwf(1)
GER_9	mhaemolytica	4	adk(2)	aroE(1)	deoD(1)	gapDH(3)	gnd(2)	mdh(1)	zwf(2)
USA_10	mhaemolytica	3	adk(2)	aroE(1)	deoD(1)	gapDH(3)	gnd(2)	mdh(1)	zwf(3)
USA_1	mhaemolytica	3	adk(2)	aroE(1)	deoD(1)	gapDH(3)	gnd(2)	mdh(1)	zwf(3)
USA_2	mhaemolytica	3	adk(2)	aroE(1)	deoD(1)	gapDH(3)	gnd(2)	mdh(1)	zwf(3)
USA_3	mhaemolytica	3	adk(2)	aroE(1)	deoD(1)	gapDH(3)	gnd(2)	mdh(1)	zwf(3)
USA_4	mhaemolytica	3	adk(2)	aroE(1)	deoD(1)	gapDH(3)	gnd(2)	mdh(1)	zwf(3)
USA_5	mhaemolytica	3	adk(2)	aroE(1)	deoD(1)	gapDH(3)	gnd(2)	mdh(1)	zwf(3)
USA_6	mhaemolytica	3	adk(2)	aroE(1)	deoD(1)	gapDH(3)	gnd(2)	mdh(1)	zwf(3)
USA_7	mhaemolytica	3	adk(2)	aroE(1)	deoD(1)	gapDH(3)	gnd(2)	mdh(1)	zwf(3)
USA_8	mhaemolytica	3	adk(2)	aroE(1)	deoD(1)	gapDH(3)	gnd(2)	mdh(1)	zwf(3)
USA_9	mhaemolytica	3	adk(2)	aroE(1)	deoD(1)	gapDH(3)	gnd(2)	mdh(1)	zwf(3)
